# Supplementary material for: A comparison of non-surgical methods for sexing young gopher tortoises (Gopherus polyphemus)
Source: PeerJ. 2022 Jun 14;10:e13599. doi: 10.7717/peerj.13599 (PMC9205304; doi:10.7717/peerj.13599)
Supplement: Supplemental Information 1 [file peerj-10-13599-s001.zip]

Archive with 18 entries (17 files):
- Code_and_Data_supp_mat/
- __MACOSX/._Code_and_Data_supp_mat
- Code_and_Data_supp_mat/.DS_Store
- __MACOSX/Code_and_Data_supp_mat/._.DS_Store
- Code_and_Data_supp_mat/warps_top.csv
- __MACOSX/Code_and_Data_supp_mat/._warps_top.csv
- Code_and_Data_supp_mat/all_morph_data.csv
- __MACOSX/Code_and_Data_supp_mat/._all_morph_data.csv
- Code_and_Data_supp_mat/morph_analyses.R
- __MACOSX/Code_and_Data_supp_mat/._morph_analyses.R
- Code_and_Data_supp_mat/_README.txt
- __MACOSX/Code_and_Data_supp_mat/.__README.txt
- Code_and_Data_supp_mat/all_testosterone_data.csv
- __MACOSX/Code_and_Data_supp_mat/._all_testosterone_data.csv
- Code_and_Data_supp_mat/hormone_analyses.R
- __MACOSX/Code_and_Data_supp_mat/._hormone_analyses.R
- Code_and_Data_supp_mat/warps_bottom.csv
- __MACOSX/Code_and_Data_supp_mat/._warps_bottom.csv
