# Supplementary material for: A comparison of non-surgical methods for sexing young gopher tortoises (Gopherus polyphemus)
Source: PeerJ. 2022 Jun 14;10:e13599. doi: 10.7717/peerj.13599 (PMC9205304; doi:10.7717/peerj.13599)
Supplement: Supplemental Information 1 [file peerj-10-13599-s001.zip › Code_and_Data_supp_mat/warps_top.csv]

ID	Sex	RW0	RW1	RW2	RW3	RW4	RW5	RW6	RW7	RW8	RW9	RW10	RW11	RW12	RW13	RW14	RW15	RW16	RW17	RW18	RW19	RW20	RW21	RW22	RW23	RW24	RW25	RW26	RW27	RW28	RW29	RW30	RW31	RW32	RW33	RW34	RW35	RW36	RW37	RW38	RW39	RW40	RW41	RW42	RW43	RW44	RW45	RW46	RW47
FS-1801-1 Top.jpg	female	1.24E-02	-1.97E-04	1.08E-02	-6.95E-03	1.73E-02	-1.19E-02	3.87E-03	-2.37E-03	1.13E-02	-7.71E-04	6.83E-03	-6.27E-03	1.63E-03	-1.19E-03	7.19E-05	-5.31E-05	6.88E-03	-3.83E-03	2.11E-03	-1.51E-03	3.04E-03	-5.82E-03	4.78E-05	-4.90E-03	3.28E-03	-2.65E-03	3.53E-03	-3.67E-04	2.19E-03	-1.48E-04	1.60E-03	-1.38E-03	3.27E-04	-1.98E-03	5.48E-04	4.24E-04	2.01E-03	-5.99E-04	2.67E-04	-2.14E-04	1.01E-04	-7.70E-04	1.02E-04	-4.49E-04	1.49E-04	-3.47E-04	-1.17E-04	-1.67E-04
FS-1801-2 Top.jpg	female	-8.76E-03	1.70E-02	8.23E-03	-2.57E-03	5.48E-03	1.84E-03	-1.99E-03	-3.24E-03	1.23E-03	-6.58E-03	-5.55E-04	-1.94E-03	-5.19E-03	4.41E-03	-4.52E-03	-2.84E-03	-9.99E-04	-5.40E-03	3.25E-03	3.13E-04	-7.54E-04	-7.23E-03	-3.30E-03	6.29E-04	-3.33E-03	1.40E-03	-2.27E-03	-1.73E-03	3.38E-04	-4.70E-03	-2.52E-03	6.14E-04	-1.46E-03	2.91E-04	-1.21E-04	-2.05E-04	-7.75E-04	5.46E-04	3.86E-05	1.60E-04	9.45E-04	-5.36E-04	3.31E-06	-6.15E-04	2.57E-04	-5.02E-04	7.46E-05	3.57E-05
FS-1801-3 Top.jpg	female	-4.53E-03	1.59E-02	-8.78E-03	-7.99E-03	3.99E-03	-4.23E-04	7.58E-03	3.82E-03	5.30E-03	-1.04E-02	1.06E-03	3.50E-03	1.42E-03	3.04E-03	3.19E-03	5.82E-03	-2.66E-03	-8.60E-04	-2.10E-03	-2.93E-03	-1.58E-03	-3.57E-03	3.02E-03	2.36E-03	-5.05E-03	-3.56E-03	-1.81E-03	-1.68E-03	4.43E-04	-2.61E-04	6.29E-04	-1.87E-04	2.57E-03	-5.78E-04	-5.18E-04	2.30E-03	-1.65E-03	9.36E-04	-7.93E-04	-2.13E-04	-3.45E-04	1.00E-05	-1.59E-03	7.08E-04	6.43E-05	3.01E-05	-5.75E-05	-4.31E-04
FS-1801-4 Top.jpg	female	-1.86E-02	9.99E-03	-1.22E-02	4.32E-02	1.34E-02	-1.94E-02	-1.66E-02	-2.26E-04	1.68E-04	-8.01E-03	-1.48E-02	-6.00E-03	6.96E-03	-7.52E-03	3.66E-03	2.01E-03	-2.69E-03	-4.10E-03	-2.51E-03	-1.45E-03	5.45E-04	1.80E-03	-4.26E-04	-2.63E-03	1.59E-04	-8.06E-05	-1.28E-03	-1.99E-04	-5.39E-04	3.11E-04	-8.38E-04	-7.79E-04	-6.84E-05	4.64E-05	1.90E-04	-1.19E-04	-4.55E-04	3.63E-04	5.75E-05	1.39E-04	-1.61E-04	1.34E-05	-2.15E-05	-1.67E-04	1.29E-04	-4.01E-05	-1.79E-05	7.57E-05
FS-1801-5 Top.jpg	male	1.92E-02	-3.87E-03	-8.27E-03	1.06E-02	-1.77E-02	4.62E-03	-4.88E-04	-8.13E-03	-3.00E-03	-6.78E-03	5.73E-03	-9.64E-03	1.69E-03	-3.54E-03	-5.55E-03	-2.33E-03	7.22E-03	1.01E-03	1.20E-03	6.92E-03	-8.67E-04	1.18E-03	-1.82E-03	-2.93E-03	-1.92E-03	-1.34E-03	-3.28E-03	-5.36E-04	7.14E-04	2.22E-03	2.58E-04	7.93E-04	1.10E-03	8.63E-04	1.01E-03	2.43E-03	2.14E-03	7.12E-04	-2.58E-04	1.98E-04	2.26E-04	1.66E-04	-5.14E-04	5.30E-04	-2.49E-04	3.56E-04	2.79E-04	-1.87E-04
FS-1801-6 Top.jpg	male	-1.16E-02	1.63E-02	-5.22E-03	1.39E-03	1.08E-02	1.11E-04	-2.18E-02	-1.15E-02	1.51E-04	-6.54E-03	1.06E-02	6.86E-03	-1.17E-02	-8.27E-03	8.79E-03	3.30E-03	9.72E-03	4.15E-03	3.20E-03	2.67E-04	-2.06E-03	2.67E-04	7.25E-04	3.72E-03	4.34E-04	1.43E-03	1.67E-03	5.04E-04	5.75E-04	6.58E-04	3.23E-05	1.58E-03	3.54E-04	4.47E-04	5.27E-05	-2.67E-04	-8.84E-04	-5.38E-04	1.79E-05	-1.43E-05	-2.82E-04	-3.16E-04	-2.05E-04	-4.79E-05	5.33E-05	1.33E-04	1.48E-04	1.65E-04
FS-1802-1 Top.jpg	male	2.32E-02	-3.15E-02	2.68E-03	-8.49E-03	-3.83E-03	2.24E-03	8.89E-03	6.08E-03	-3.54E-03	-6.20E-03	-6.05E-03	-7.28E-03	-6.24E-03	-8.72E-03	-2.11E-03	9.47E-03	-1.66E-03	-5.75E-03	9.01E-04	-4.46E-05	-3.01E-03	1.48E-03	-1.37E-03	4.57E-03	-1.32E-03	-3.67E-03	2.30E-03	7.30E-04	-1.59E-03	-2.86E-04	-8.74E-04	9.45E-04	1.39E-03	-3.75E-04	-6.61E-04	-1.27E-03	3.84E-04	-3.38E-04	1.19E-03	-3.55E-04	-4.72E-04	-6.02E-04	1.02E-03	-2.33E-04	-7.18E-04	-1.03E-04	2.90E-04	-2.04E-04
FS-1802-2 Top.jpg	female	3.15E-02	-3.71E-02	-1.29E-03	1.11E-02	1.30E-02	-7.37E-03	3.31E-03	-5.17E-03	6.46E-03	-1.40E-03	9.67E-03	1.50E-03	-4.38E-03	7.64E-03	-1.71E-03	5.39E-03	-4.83E-03	4.32E-03	5.07E-03	-1.04E-03	2.71E-03	3.00E-03	-2.35E-03	-9.95E-04	2.17E-03	-9.01E-04	-3.05E-03	-1.64E-03	-2.74E-03	1.77E-03	-1.29E-03	-1.44E-03	-4.64E-05	1.27E-04	-6.73E-04	6.51E-04	-8.00E-04	-5.73E-04	-4.76E-04	5.42E-04	-3.42E-04	-1.33E-04	4.17E-04	5.54E-05	7.13E-04	-3.59E-04	1.10E-04	6.98E-06
FS-1802-3 Top.jpg	male	-1.13E-02	-1.77E-02	-3.21E-02	7.62E-03	-5.50E-03	6.96E-04	1.00E-02	-9.47E-03	-3.02E-04	-6.62E-03	-7.70E-03	6.70E-03	4.51E-03	8.12E-03	1.15E-03	-1.77E-03	5.97E-03	-1.58E-03	2.42E-03	3.47E-03	1.55E-03	8.42E-04	-6.82E-04	5.26E-03	2.08E-03	-5.37E-04	4.98E-04	-7.95E-04	7.07E-04	-5.09E-04	1.33E-03	-1.27E-03	4.77E-04	-3.68E-03	1.06E-03	-9.01E-04	-8.61E-04	-3.98E-04	8.10E-04	-1.93E-06	1.05E-03	9.57E-04	-5.18E-05	-6.73E-04	1.37E-05	5.44E-04	-2.19E-05	5.18E-05
FS-1802-4 Top.jpg		1.41E-02	-1.65E-02	-1.30E-02	-5.39E-03	5.87E-03	-3.53E-04	3.90E-03	2.32E-03	6.91E-04	1.08E-02	-2.28E-03	9.16E-04	3.94E-03	1.04E-03	3.54E-03	3.75E-03	5.53E-03	-2.99E-03	2.69E-03	1.16E-03	2.24E-03	2.73E-03	-2.70E-03	-7.24E-04	-5.87E-03	1.63E-03	-2.42E-03	-2.15E-03	4.18E-04	1.49E-03	1.73E-03	1.73E-04	-1.54E-03	1.25E-03	-1.83E-03	-1.35E-03	-3.48E-04	-2.49E-04	1.38E-03	-7.35E-04	-7.92E-05	-8.50E-04	4.19E-05	8.94E-04	7.84E-04	3.09E-05	9.14E-05	4.96E-05
FS-1802-5 Top.jpg	male	2.80E-02	-5.99E-03	-1.41E-02	8.86E-03	9.60E-03	2.64E-03	5.55E-03	-3.65E-03	9.48E-03	3.57E-03	1.10E-03	4.43E-03	5.02E-03	-7.24E-04	-4.77E-03	-4.18E-03	-9.30E-06	2.25E-03	-2.72E-03	-9.64E-04	-5.10E-04	1.67E-03	-3.27E-03	2.81E-03	-3.86E-03	2.65E-03	1.74E-03	3.73E-03	1.82E-03	1.96E-03	-9.70E-04	1.53E-03	2.95E-04	1.44E-03	2.26E-03	3.79E-04	-1.10E-03	5.75E-04	-9.50E-04	-5.59E-04	-2.93E-04	-6.67E-04	3.88E-04	-9.24E-04	-2.21E-04	-5.59E-04	-4.60E-04	-5.04E-04
FS-1802-6 Top.jpg		1.19E-02	-2.09E-02	-1.53E-02	5.00E-03	2.60E-03	-8.47E-04	1.25E-02	-5.43E-03	9.62E-03	2.77E-03	-5.99E-03	4.02E-03	-9.49E-03	-2.45E-04	1.93E-03	-6.33E-04	1.79E-03	-2.77E-04	-3.27E-03	-1.08E-03	-3.90E-04	-3.37E-03	1.60E-04	-1.36E-03	4.32E-04	-1.58E-03	-2.41E-03	1.60E-03	-3.48E-04	-1.17E-03	4.27E-04	-3.23E-04	-6.33E-04	2.17E-03	1.13E-03	-2.36E-04	9.96E-04	-1.22E-03	5.89E-04	1.21E-03	-7.51E-04	4.40E-04	-4.15E-04	8.10E-04	-1.18E-03	-6.89E-05	-7.04E-04	5.65E-04
FS-1802-7 Top.jpg		3.22E-02	-6.41E-02	8.17E-03	2.77E-03	6.43E-03	2.36E-02	-2.60E-02	8.33E-03	-2.13E-03	1.80E-03	-5.01E-03	4.28E-03	6.94E-03	5.51E-03	8.01E-04	1.66E-04	9.45E-04	-3.99E-04	-1.80E-03	5.60E-04	-3.19E-03	-4.58E-03	2.13E-03	-1.08E-03	2.29E-03	-1.33E-03	1.34E-03	5.17E-04	1.64E-03	2.16E-04	-5.31E-04	-1.43E-04	4.47E-05	3.59E-04	-7.91E-04	5.90E-04	-1.36E-04	4.75E-04	-1.93E-04	2.04E-05	-2.67E-04	-2.13E-04	-4.59E-04	3.22E-05	1.28E-05	1.71E-04	1.09E-04	7.20E-05
FS-1803-1 Top.jpg	male	1.84E-02	1.11E-02	8.14E-03	8.81E-05	9.41E-04	9.15E-03	-6.61E-03	-1.30E-02	-4.09E-03	1.91E-03	5.02E-03	-1.72E-03	-1.35E-03	6.74E-03	8.77E-03	-4.85E-04	-3.18E-03	-5.01E-03	-4.86E-03	4.85E-04	-1.08E-03	3.00E-03	4.27E-03	-3.56E-03	-4.80E-03	-1.22E-03	8.68E-05	-2.27E-03	-1.13E-03	2.56E-04	-9.38E-04	1.19E-03	-2.75E-03	-9.52E-04	1.62E-03	-8.98E-04	6.51E-04	-1.66E-03	6.28E-04	-4.32E-04	5.03E-04	5.25E-04	1.73E-05	-2.97E-04	-5.04E-04	-3.76E-05	-4.94E-05	-3.58E-04
FS-1803-2 Top.jpg		8.05E-03	2.32E-03	4.57E-03	-1.08E-02	-3.48E-03	-2.61E-03	5.50E-03	1.01E-02	-1.24E-03	-6.21E-04	-2.19E-03	2.66E-03	-3.78E-03	-1.78E-03	7.47E-03	-4.13E-03	1.80E-04	-8.09E-03	5.01E-03	-1.59E-03	4.66E-04	2.22E-03	-6.88E-04	1.27E-05	4.76E-03	-1.23E-03	-7.09E-04	-4.36E-05	2.29E-03	3.03E-03	4.53E-04	-6.35E-04	-2.70E-03	2.08E-03	3.05E-04	1.29E-03	-1.03E-03	1.29E-03	-3.42E-04	-7.36E-04	-6.64E-05	1.51E-03	1.21E-04	-4.17E-04	-3.54E-04	-3.56E-04	1.55E-04	-4.41E-04
FS-1803-3 Top.jpg	male	-7.38E-03	-1.41E-02	2.34E-03	2.12E-04	-1.15E-02	1.09E-02	-2.37E-03	1.17E-03	5.81E-03	6.59E-04	-1.40E-03	-1.41E-02	-3.34E-03	-3.42E-03	8.57E-03	6.20E-04	-5.30E-03	3.56E-03	-5.84E-04	3.61E-03	-1.85E-05	-1.48E-03	-1.75E-05	3.40E-03	2.05E-03	2.38E-03	-3.45E-03	3.80E-04	2.14E-03	-1.47E-03	2.26E-03	-6.75E-04	5.19E-04	3.59E-05	-7.98E-06	-3.48E-04	-2.23E-05	-7.05E-04	-1.17E-03	-1.36E-03	1.23E-03	-1.72E-04	2.93E-04	-4.14E-05	5.60E-04	-6.14E-04	-5.01E-04	6.69E-05
FS-1803-4 Top.jpg		1.05E-03	1.10E-02	-5.36E-03	-5.66E-03	2.97E-03	1.03E-03	3.00E-03	-1.94E-03	2.24E-03	1.64E-03	5.41E-03	5.09E-03	6.37E-03	-5.30E-03	3.30E-03	1.10E-03	-9.92E-03	1.45E-03	-1.61E-03	-6.44E-03	-3.19E-04	-3.21E-03	-2.63E-03	1.33E-03	1.78E-03	1.31E-04	-3.28E-03	9.62E-04	2.58E-03	1.51E-03	1.20E-03	2.57E-03	-1.56E-04	-4.94E-04	2.24E-04	2.97E-04	1.81E-03	2.61E-04	1.87E-03	3.43E-04	1.01E-03	5.07E-05	3.47E-04	2.49E-05	1.77E-04	8.85E-04	3.77E-04	2.17E-04
FS-1803-5 Top.jpg	male	-2.54E-02	-4.04E-02	5.28E-03	-3.71E-02	1.79E-03	-1.79E-02	-8.86E-03	-1.58E-03	-6.63E-03	-8.56E-03	-1.60E-03	-2.91E-03	4.86E-03	-4.74E-03	-1.57E-03	-5.44E-03	5.78E-04	1.56E-03	-2.99E-04	-4.20E-04	5.08E-03	-2.52E-03	3.01E-03	1.33E-03	-4.24E-03	3.82E-03	-8.31E-04	1.40E-04	-6.94E-04	1.36E-03	-5.65E-04	-9.25E-04	-5.22E-04	3.44E-04	-1.13E-04	4.07E-04	-2.37E-04	-5.26E-04	2.93E-04	1.00E-03	-7.82E-05	5.00E-04	5.33E-04	-4.94E-05	-2.03E-04	2.84E-04	-2.78E-04	-8.26E-05
FS-1803-6 Top.jpg		1.44E-02	-1.02E-02	1.19E-02	6.28E-03	6.46E-03	2.58E-03	6.10E-03	-6.02E-03	1.97E-03	2.80E-03	5.73E-03	1.94E-04	-4.72E-03	-5.17E-03	2.46E-03	-9.24E-03	-7.54E-03	1.03E-03	-4.20E-03	2.93E-03	2.11E-04	1.12E-03	1.46E-03	-1.03E-03	-8.11E-04	6.15E-04	1.17E-03	-3.46E-03	-1.07E-03	-8.89E-05	2.85E-03	-1.90E-03	2.30E-03	-1.05E-03	-9.35E-04	4.52E-04	-1.51E-03	6.22E-04	-1.84E-04	1.67E-04	-1.11E-03	7.96E-06	6.71E-04	-7.41E-04	-3.73E-04	4.51E-04	2.12E-04	8.85E-05
FS-1803-7 Top.jpg	male	-1.33E-03	-7.52E-03	1.62E-02	3.53E-03	-5.48E-03	2.30E-03	6.51E-03	-3.39E-03	-5.64E-03	-5.86E-04	6.68E-03	7.60E-03	5.60E-03	-8.81E-03	1.32E-03	-2.24E-03	-1.21E-03	-2.87E-03	1.41E-03	3.15E-03	-3.42E-03	2.69E-03	-9.82E-04	-2.64E-03	-7.24E-04	-2.22E-03	1.47E-03	2.71E-03	3.46E-04	-3.32E-03	1.48E-03	-1.36E-03	-1.70E-04	6.31E-04	-5.80E-05	-1.10E-03	-9.92E-04	7.89E-04	1.09E-03	2.04E-03	6.50E-04	-1.94E-04	-4.88E-04	4.23E-04	1.03E-03	-2.77E-04	-4.19E-04	-2.44E-04
FS-1804-1 Top.jpg	female	-1.68E-02	-4.67E-03	1.73E-02	-8.64E-04	-1.29E-03	7.55E-03	3.66E-03	3.37E-03	8.41E-03	-1.43E-03	2.33E-03	-6.66E-03	-9.75E-04	-2.35E-03	-3.40E-03	4.57E-03	3.94E-03	5.10E-05	-6.77E-03	-3.88E-03	1.22E-03	3.41E-03	-2.91E-03	1.89E-03	-6.50E-05	7.49E-04	1.58E-03	2.84E-03	-2.27E-03	-5.31E-04	1.04E-03	-1.45E-03	-4.12E-03	-1.21E-03	-5.67E-04	1.37E-03	-7.13E-04	-9.17E-04	-1.15E-03	2.54E-04	3.38E-04	4.44E-04	-1.23E-03	-1.29E-04	3.74E-04	7.16E-04	1.52E-04	4.32E-05
FS-1804-2 Top.jpg	female	-1.08E-02	3.81E-03	1.11E-02	-5.02E-03	6.93E-03	1.11E-03	-2.72E-03	-6.42E-03	1.03E-02	-1.65E-03	-7.63E-03	3.52E-04	-2.63E-03	3.26E-03	-5.64E-03	4.44E-03	-1.75E-03	5.10E-03	8.30E-04	2.84E-03	-5.25E-03	1.51E-03	-4.24E-04	-2.20E-03	-3.17E-04	3.53E-03	4.00E-04	3.05E-04	-4.37E-04	7.28E-04	2.03E-03	1.84E-03	-1.51E-03	-2.15E-03	-1.28E-03	5.23E-04	1.06E-03	2.11E-03	1.85E-03	1.03E-04	-9.94E-05	3.75E-04	2.05E-04	-4.25E-04	-3.53E-04	-3.79E-04	-4.41E-05	-1.74E-04
FS-1804-3 Top.jpg	female	-2.71E-02	-7.56E-03	1.82E-02	2.11E-04	-9.53E-03	-1.54E-03	8.56E-03	-8.79E-03	6.10E-03	1.51E-04	-7.87E-03	-7.81E-04	-9.14E-04	5.03E-04	1.39E-03	-3.50E-04	1.38E-03	7.35E-03	6.27E-04	-1.37E-03	2.34E-03	8.94E-04	6.80E-03	2.47E-04	-1.76E-03	-3.60E-03	-3.37E-04	7.50E-04	2.99E-03	-6.23E-04	-1.21E-03	8.66E-05	-1.63E-03	4.43E-05	1.65E-03	-1.76E-03	3.66E-04	1.94E-03	-7.59E-04	-5.42E-05	-1.43E-03	-2.27E-04	3.69E-04	1.48E-04	7.20E-04	-1.19E-04	6.27E-04	1.85E-04
FS-1804-4 Top.jpg	female	-3.69E-02	2.25E-03	1.47E-02	-1.99E-03	3.04E-03	1.01E-02	6.21E-03	-5.66E-03	-1.85E-03	5.27E-03	-4.83E-03	2.79E-04	4.31E-04	1.79E-03	5.30E-03	-4.33E-03	6.48E-03	1.64E-03	-1.75E-03	-4.23E-03	-1.04E-03	2.92E-03	-5.33E-03	1.70E-04	-9.71E-04	-6.36E-04	-1.04E-03	-1.47E-03	1.93E-04	-7.85E-04	-2.88E-03	-2.63E-03	2.27E-03	1.85E-03	-1.77E-03	5.75E-04	1.53E-03	5.44E-04	1.61E-04	1.21E-05	5.62E-04	-7.04E-04	2.85E-05	-1.15E-03	-3.03E-04	3.78E-04	1.45E-04	8.55E-05
FS-1804-5 Top.jpg		-4.69E-02	-1.22E-03	4.08E-03	-5.42E-03	9.80E-03	1.04E-02	1.86E-03	6.91E-03	-3.02E-03	-5.37E-03	1.19E-03	2.30E-03	2.41E-03	1.20E-03	-1.09E-03	2.36E-04	9.34E-05	-1.13E-03	3.04E-04	1.14E-03	3.05E-03	6.08E-03	6.71E-04	-1.36E-03	2.87E-03	-2.44E-03	-2.63E-03	-2.66E-04	1.14E-03	-9.58E-04	-9.26E-04	4.45E-03	2.01E-04	-1.43E-03	-3.63E-04	6.50E-04	-6.98E-05	-1.02E-03	-1.80E-03	1.54E-03	1.44E-04	-8.27E-04	1.22E-03	4.74E-05	-2.74E-04	2.78E-06	-3.54E-04	-3.96E-05
FS-1804-6 Top.jpg	male	-2.88E-02	-1.03E-03	1.65E-02	4.60E-03	-1.32E-02	-5.75E-04	1.43E-03	4.10E-03	6.58E-03	6.45E-03	-6.85E-04	1.44E-03	7.42E-03	-1.02E-03	1.02E-03	4.55E-03	1.50E-03	7.53E-04	4.43E-03	-7.84E-04	1.82E-03	-1.53E-03	1.23E-03	-1.07E-03	3.16E-03	3.30E-03	-8.56E-04	-2.58E-03	-2.90E-03	-1.66E-03	1.23E-03	1.77E-03	1.20E-03	1.28E-03	1.51E-03	-1.48E-03	-2.48E-04	-7.42E-04	5.88E-05	-3.82E-04	-1.16E-03	-7.70E-04	-1.11E-03	-4.89E-04	-5.40E-04	6.29E-04	-1.50E-04	-6.38E-04
FS-1804-7 Top.jpg		-4.20E-02	-2.65E-03	8.09E-03	-7.28E-03	1.24E-02	-1.22E-03	-6.38E-03	1.04E-02	-3.41E-03	-1.42E-03	5.61E-03	3.25E-03	1.52E-03	5.56E-04	-6.37E-03	2.34E-03	-7.87E-04	3.23E-03	-2.46E-03	1.72E-03	-1.33E-03	1.11E-03	-2.31E-03	-5.63E-05	3.63E-04	-2.67E-03	-4.66E-04	-1.44E-03	-1.50E-03	-4.99E-04	1.13E-03	-2.21E-03	5.59E-05	1.47E-03	4.63E-03	-4.28E-04	-6.87E-04	2.79E-04	7.62E-04	-1.69E-03	1.18E-03	-5.87E-05	5.96E-04	4.68E-04	-3.24E-04	-6.79E-05	2.51E-04	2.72E-04
FS-1804-8 Top.jpg	female	-3.31E-02	-9.74E-03	6.42E-03	1.04E-02	-8.99E-06	1.38E-03	9.19E-03	4.33E-03	1.20E-03	-3.64E-03	7.21E-03	4.14E-03	4.89E-03	-1.08E-03	2.74E-03	-6.30E-03	3.21E-03	-6.39E-04	-4.84E-03	5.05E-04	6.54E-05	-2.44E-03	-1.64E-03	-1.16E-04	1.23E-03	2.26E-03	-6.78E-04	2.16E-03	-1.92E-03	-6.63E-05	-2.33E-03	1.04E-03	1.19E-03	-1.84E-03	-1.47E-03	-9.56E-04	7.06E-04	-9.02E-04	4.83E-04	-1.59E-03	-9.08E-04	1.14E-03	1.75E-04	1.21E-03	5.80E-05	-1.02E-03	4.71E-04	-1.69E-04
FS-1804-9 Top.jpg		-2.32E-02	1.07E-02	2.23E-02	-7.92E-03	8.44E-04	9.06E-04	2.37E-04	3.58E-03	6.49E-03	-3.77E-03	-5.40E-03	2.04E-03	-1.98E-03	2.59E-03	-2.47E-03	-1.55E-03	-7.92E-04	-4.80E-03	-6.61E-04	1.54E-03	-1.27E-03	1.27E-03	1.19E-03	9.80E-04	4.79E-05	1.01E-04	1.62E-03	-1.63E-03	-2.29E-03	4.77E-03	8.16E-04	1.81E-03	2.52E-03	1.60E-03	4.45E-05	-1.23E-03	1.18E-03	-6.43E-05	-4.32E-04	6.19E-04	6.81E-04	9.15E-04	-1.14E-03	-4.04E-04	8.91E-04	-5.12E-04	-2.36E-04	5.87E-04
FS-1805-1 Top.jpg	male	-3.51E-03	-8.19E-04	-1.09E-02	3.37E-03	-5.19E-03	4.08E-03	9.34E-03	-5.22E-03	-3.83E-03	7.77E-03	9.87E-04	-1.51E-03	4.22E-03	-2.78E-04	1.43E-03	5.30E-03	2.87E-04	-2.84E-03	1.04E-03	-2.66E-03	1.75E-03	1.41E-03	8.06E-03	-4.10E-04	1.48E-04	3.79E-03	2.90E-03	1.19E-03	-7.47E-04	4.61E-04	-5.77E-04	-6.04E-04	1.40E-03	1.17E-04	6.05E-04	2.47E-03	-4.05E-04	-6.49E-05	4.22E-04	3.78E-04	1.69E-03	-1.07E-03	1.33E-04	1.24E-04	-2.73E-04	-8.58E-04	3.51E-04	3.97E-04
FS-1805-2 Top.jpg	male	-2.69E-03	3.62E-03	-1.03E-02	5.00E-03	1.52E-03	2.49E-03	5.07E-03	-2.09E-03	-1.25E-02	7.15E-03	9.50E-03	-3.71E-03	1.60E-03	-7.81E-04	3.47E-04	4.58E-03	-3.16E-04	-3.33E-03	-2.59E-03	1.64E-03	3.05E-03	-4.86E-03	-1.91E-03	1.53E-03	-1.67E-04	-9.69E-04	1.44E-03	-5.96E-04	-9.32E-04	2.84E-03	-1.18E-03	7.27E-04	-9.80E-04	-1.29E-03	-1.47E-06	-1.99E-03	3.95E-04	2.75E-03	-1.54E-03	-2.32E-04	-5.21E-04	-2.74E-04	-9.76E-05	-2.29E-04	6.67E-05	3.68E-04	-5.64E-04	3.42E-04
FS-1805-3 Top.jpg	female	1.98E-03	-7.43E-03	3.92E-03	3.10E-03	4.01E-03	2.08E-03	-2.16E-03	-1.21E-02	-7.32E-03	2.93E-03	3.50E-03	-2.98E-03	-1.88E-03	2.90E-03	-3.89E-03	5.86E-03	-1.38E-03	-1.98E-03	4.37E-03	-3.14E-03	1.95E-03	1.78E-04	9.26E-04	-3.41E-03	-8.79E-04	1.08E-03	-4.81E-04	4.31E-03	-7.53E-05	-2.84E-03	2.50E-04	6.35E-04	2.60E-03	1.37E-03	-3.38E-04	-5.22E-04	-2.55E-04	4.77E-04	-6.09E-04	-8.17E-04	1.22E-04	2.63E-03	2.71E-04	-3.56E-04	7.04E-05	5.13E-04	8.15E-06	1.26E-05
FS-1805-4 Top.jpg	female	-5.24E-03	-8.69E-03	7.19E-03	9.42E-03	-6.53E-03	2.52E-03	3.19E-03	7.46E-04	-9.90E-05	-6.27E-03	-2.11E-04	-3.65E-03	-4.45E-03	4.18E-03	-1.09E-03	-2.05E-03	-3.77E-03	-3.39E-03	2.04E-03	-2.38E-03	7.52E-05	9.29E-04	-4.94E-03	-1.15E-03	-3.96E-05	5.28E-03	4.89E-03	-2.76E-03	3.99E-03	-1.15E-04	-1.37E-04	6.09E-04	1.09E-04	1.47E-05	1.12E-03	-5.17E-04	-9.27E-04	6.19E-05	-6.17E-04	8.49E-04	-2.85E-04	-2.29E-04	-1.76E-04	1.61E-03	-4.01E-04	4.04E-04	3.18E-04	2.10E-04
FS-1805-5 Top.jpg	male	1.60E-03	-3.97E-03	5.68E-03	1.66E-02	-1.90E-03	-2.92E-03	1.14E-02	1.47E-03	-1.72E-02	-8.56E-03	-7.75E-06	2.82E-03	-4.73E-03	2.96E-03	-2.30E-03	-3.09E-03	1.03E-03	1.32E-03	1.68E-03	-4.37E-03	-7.50E-03	-2.80E-03	4.29E-03	6.32E-04	1.93E-03	2.71E-03	-1.94E-03	6.33E-04	-2.28E-03	1.72E-03	1.08E-03	-1.37E-03	-1.71E-03	1.70E-04	4.69E-05	-1.76E-04	1.30E-03	-1.45E-04	-6.69E-04	-1.75E-04	1.16E-04	-1.14E-03	4.20E-04	-5.26E-06	3.37E-04	2.84E-04	-2.02E-04	-2.61E-04
FS-1807-1 Top.jpg	female	8.27E-03	-3.18E-03	-6.76E-03	-7.30E-03	-1.33E-02	-4.04E-03	-1.07E-02	3.20E-03	2.95E-03	4.41E-03	-2.44E-03	3.40E-04	-1.07E-02	1.99E-03	1.13E-03	-5.80E-03	-1.67E-03	-3.06E-03	-1.10E-03	-8.35E-04	3.57E-03	2.63E-03	-1.02E-06	-2.33E-04	2.47E-03	-5.38E-05	3.06E-04	1.59E-03	-2.81E-03	-1.23E-03	-2.68E-03	9.24E-04	1.02E-03	-1.54E-03	1.38E-03	1.82E-03	1.60E-04	1.71E-03	1.97E-03	-8.88E-04	-2.76E-04	-8.92E-04	-2.25E-04	5.27E-04	8.95E-04	5.12E-04	-4.39E-04	-8.85E-05
FS-1807-2 Top.jpg	female	-4.48E-03	1.27E-03	-2.51E-02	-1.08E-02	-1.14E-02	-5.43E-03	-6.95E-03	7.29E-03	-8.61E-03	-8.69E-03	1.91E-03	8.33E-03	-4.88E-03	2.90E-03	-1.94E-03	2.83E-03	-2.63E-03	1.52E-04	-3.64E-03	-1.08E-03	3.63E-03	4.28E-03	-1.13E-03	-4.28E-03	-6.57E-04	1.20E-03	-1.17E-04	1.24E-03	2.42E-03	-1.48E-03	2.55E-03	-1.40E-03	3.64E-04	-1.77E-04	-1.23E-03	-1.09E-03	1.79E-03	1.84E-04	-7.12E-04	-9.87E-04	-6.20E-04	-9.16E-04	-9.55E-04	-7.20E-04	-3.26E-04	-5.68E-04	5.37E-05	1.07E-04
FS-1807-3 Top.jpg		-1.34E-02	2.91E-02	-2.31E-02	-1.45E-02	-1.19E-02	1.75E-02	-4.93E-03	-1.62E-02	6.07E-04	-7.10E-03	1.18E-03	-6.88E-03	6.43E-03	-3.23E-04	-6.38E-03	-1.08E-03	-2.15E-03	2.08E-03	2.91E-04	-4.08E-03	-1.34E-03	5.13E-05	-3.09E-04	-1.49E-03	3.86E-03	-1.97E-03	1.02E-03	-1.20E-03	1.68E-04	1.96E-03	-1.06E-03	-1.60E-03	-3.78E-04	1.10E-03	-1.01E-03	-8.30E-04	-1.86E-03	-1.08E-03	1.48E-03	-2.95E-04	-1.21E-03	-1.11E-04	1.94E-04	1.36E-04	1.89E-04	-3.24E-04	-3.66E-04	2.97E-05
FS-1807-4 Top.jpg	female	3.06E-03	-7.07E-03	-3.17E-02	-6.37E-03	-1.21E-02	-8.54E-03	-3.31E-03	-6.77E-03	-4.07E-04	4.94E-03	-2.01E-03	2.36E-03	-9.37E-04	-1.96E-04	1.95E-05	2.78E-04	-2.16E-03	7.95E-04	-5.11E-03	2.07E-03	3.31E-04	-3.81E-03	-2.37E-03	8.32E-04	2.78E-03	-9.06E-04	2.13E-03	-1.74E-03	-2.72E-03	-1.71E-03	5.27E-04	1.80E-03	-1.04E-03	2.33E-03	4.64E-05	3.42E-04	5.95E-04	-3.27E-04	-1.15E-03	1.41E-03	2.77E-04	2.10E-04	2.16E-04	-4.88E-04	5.70E-04	-3.83E-04	8.12E-04	-3.24E-04
FS-1807-5 Top.jpg		8.01E-02	4.22E-03	-2.30E-03	-1.77E-02	-1.37E-02	-1.32E-02	-4.05E-03	4.54E-03	8.38E-03	1.25E-03	1.45E-03	8.45E-04	6.31E-03	-3.60E-03	-1.08E-04	-2.19E-03	3.65E-03	1.35E-04	7.77E-04	-3.94E-03	-7.05E-03	2.96E-03	-7.24E-05	-2.09E-03	7.43E-05	5.94E-04	-2.01E-03	-1.22E-03	-8.29E-04	-1.21E-03	-1.58E-03	2.75E-04	6.90E-04	-2.13E-03	5.71E-04	-1.45E-03	-6.07E-04	5.38E-05	-1.87E-03	-1.83E-04	4.96E-04	2.21E-04	1.60E-04	-9.92E-05	-1.17E-04	5.90E-05	4.28E-05	4.76E-04
FS-1809-3 Top.jpg		-1.05E-04	6.69E-03	1.93E-02	-7.58E-03	-3.10E-04	-2.91E-02	3.67E-03	-6.62E-03	-1.02E-02	5.27E-03	-8.84E-04	-4.23E-03	3.29E-03	9.78E-03	3.31E-03	3.71E-03	2.03E-03	3.47E-03	-5.53E-03	2.87E-03	-4.40E-03	9.56E-04	-1.53E-03	1.19E-03	3.16E-03	-9.52E-04	1.62E-03	1.82E-04	2.30E-03	-7.98E-04	9.70E-06	1.45E-03	4.76E-04	1.17E-03	-1.25E-03	1.11E-03	-1.23E-03	-1.69E-04	3.43E-04	-4.86E-04	-1.24E-04	-8.90E-05	2.05E-04	4.46E-04	-1.09E-04	1.03E-04	-3.40E-04	2.44E-05
GLS-1808-1 Top.jpg	female	5.25E-02	2.75E-02	1.92E-02	7.04E-04	-2.18E-04	-2.29E-03	-2.49E-03	5.87E-03	-1.02E-03	-6.48E-03	2.83E-03	-3.25E-03	4.04E-03	6.54E-03	4.70E-03	-9.33E-05	-5.02E-03	3.70E-03	2.18E-03	4.41E-03	3.94E-03	4.00E-04	-8.94E-04	3.57E-03	7.37E-04	1.38E-04	-3.19E-04	3.96E-03	-3.81E-04	9.23E-04	-1.90E-03	-1.72E-03	2.12E-04	3.83E-04	2.95E-04	-1.40E-03	6.31E-04	-4.23E-04	9.23E-04	1.30E-03	-2.42E-05	-5.02E-04	-1.03E-03	-2.41E-04	-6.33E-04	-2.91E-05	3.10E-04	-9.96E-06
GLS-1808-2 Top.jpg	female	3.20E-02	1.23E-02	-4.73E-03	1.58E-02	4.23E-03	-3.43E-04	-8.55E-03	9.92E-03	7.69E-04	1.98E-03	3.86E-03	-5.11E-03	-5.79E-04	2.72E-03	-5.27E-03	-6.01E-03	3.79E-03	3.60E-03	-1.02E-03	-5.90E-03	3.43E-03	2.71E-03	3.55E-03	5.52E-03	-3.60E-04	-1.80E-03	1.62E-03	-2.59E-03	5.89E-05	-2.00E-03	2.10E-03	7.12E-04	2.85E-04	1.14E-03	-1.41E-03	-1.26E-03	1.38E-03	8.52E-04	5.53E-04	4.93E-04	9.56E-04	7.42E-04	4.09E-04	6.86E-04	-1.70E-04	-2.07E-04	-2.44E-04	-3.62E-04
GLS-1808-3 Top.jpg	female	1.97E-02	1.95E-02	-6.91E-05	-6.83E-04	7.40E-04	6.13E-03	5.81E-03	1.11E-03	1.49E-03	-7.26E-03	-3.99E-03	4.45E-03	5.75E-03	-2.84E-03	3.53E-03	-1.84E-03	6.73E-06	4.61E-03	3.86E-03	2.83E-03	3.69E-03	-1.57E-03	-7.41E-05	-2.11E-03	3.01E-04	-8.09E-04	2.22E-03	-1.04E-04	-3.97E-03	-1.60E-03	5.47E-04	1.03E-03	-2.17E-03	1.05E-03	-1.93E-03	1.06E-03	-6.45E-04	1.47E-03	-5.70E-04	-1.21E-03	6.53E-04	-1.34E-04	3.98E-04	4.40E-04	-8.56E-04	1.03E-04	-1.23E-04	4.61E-04
GLS-1808-4 Top.jpg	female	1.83E-02	3.60E-02	-1.04E-02	-6.88E-03	8.53E-03	7.65E-03	1.51E-03	9.79E-03	1.14E-03	-2.26E-03	-3.28E-03	3.16E-04	4.54E-03	3.50E-03	2.94E-03	1.50E-03	-2.44E-04	-2.40E-03	1.47E-03	2.75E-03	-1.93E-03	4.17E-04	2.50E-04	1.52E-03	-1.87E-03	1.81E-03	2.08E-03	6.91E-04	-4.83E-04	-1.90E-03	8.07E-04	-1.28E-03	3.28E-04	8.89E-04	1.10E-03	1.57E-03	2.20E-03	-1.20E-03	-5.27E-04	-3.50E-07	-2.07E-03	4.14E-04	1.57E-03	8.21E-05	1.03E-03	5.16E-04	-6.38E-05	1.70E-04
GLS-1808-5 Top.jpg	female	5.79E-02	3.15E-02	2.24E-02	-6.26E-03	1.12E-02	7.63E-03	9.68E-04	-9.21E-03	-9.86E-03	6.29E-03	-1.22E-02	7.12E-03	-3.62E-03	-6.99E-03	-8.32E-03	2.70E-03	2.52E-03	-1.37E-03	-4.05E-03	1.92E-03	4.71E-03	-9.07E-04	5.70E-04	1.11E-03	3.30E-03	1.83E-03	-3.03E-03	-1.32E-03	1.37E-03	2.02E-04	-1.22E-04	-8.99E-04	5.08E-04	-9.40E-04	2.37E-04	3.44E-05	-5.98E-04	-6.75E-04	-3.98E-04	-1.69E-04	-2.57E-05	2.43E-05	-2.07E-04	5.74E-04	1.56E-04	-1.32E-04	1.47E-04	-1.97E-04
GLS-1808-6 Top.jpg		1.98E-02	2.91E-03	-4.18E-03	9.14E-03	-3.60E-03	1.55E-03	1.08E-02	1.88E-02	-7.76E-03	-8.59E-04	-5.19E-03	-1.14E-03	-6.10E-03	-2.48E-03	2.61E-04	-9.91E-04	1.04E-03	9.87E-03	1.86E-04	-2.31E-04	1.56E-03	-3.01E-03	-4.69E-04	-5.64E-03	-2.53E-03	-1.30E-03	2.52E-03	-4.54E-04	1.29E-03	1.36E-03	-1.23E-03	2.02E-03	4.23E-04	-3.04E-04	1.08E-04	5.89E-05	-1.51E-03	-1.99E-03	9.81E-04	-2.98E-04	7.61E-04	5.09E-04	-2.35E-04	-8.33E-04	6.74E-04	2.81E-04	-6.71E-05	-1.08E-05
GLS-1809-1 Top.jpg		-2.60E-02	2.63E-02	7.04E-03	6.28E-03	-2.20E-02	-1.51E-03	-1.18E-02	5.97E-03	1.01E-02	5.80E-03	-1.03E-03	5.11E-03	-4.37E-03	4.29E-03	-4.41E-04	3.25E-03	2.03E-03	-1.77E-03	-1.22E-03	7.28E-04	6.60E-04	-4.02E-03	-6.12E-04	-2.26E-03	-2.21E-03	-9.72E-04	-6.01E-04	2.63E-03	-2.60E-04	2.96E-03	7.81E-04	-2.29E-03	9.89E-04	-5.95E-04	-1.12E-03	-7.54E-04	-1.16E-03	-7.63E-05	-6.28E-04	9.50E-04	8.43E-04	-1.99E-04	2.01E-03	4.42E-04	-3.74E-04	2.81E-04	2.01E-05	-2.97E-04
GLS-1809-2 Top.jpg		-1.17E-02	-3.76E-03	2.20E-02	1.98E-02	-2.19E-02	-8.34E-03	-7.97E-03	-1.21E-03	-1.77E-03	7.22E-03	4.03E-03	8.18E-03	2.60E-03	-3.31E-03	-5.98E-03	6.06E-04	-3.73E-03	-1.10E-03	4.21E-03	-6.83E-05	6.64E-04	-4.98E-04	-6.22E-04	4.49E-03	-2.72E-03	-2.18E-03	6.59E-04	-1.88E-03	1.70E-03	-3.78E-04	-5.32E-04	-1.46E-04	-1.47E-03	-8.44E-04	-6.66E-04	2.28E-03	9.55E-04	-1.67E-03	2.70E-04	-7.09E-04	-8.29E-04	3.92E-04	-1.13E-04	-5.16E-04	-1.92E-04	-3.79E-04	-2.71E-04	4.06E-04
GLS-1810-1 Top.jpg	male	-2.13E-02	6.80E-03	-8.68E-03	-6.19E-03	1.23E-02	-4.27E-03	-4.94E-03	-6.62E-03	-3.61E-03	1.09E-02	-6.36E-03	-4.48E-03	-1.33E-03	1.74E-03	-3.07E-03	-1.05E-02	-3.98E-03	-1.30E-03	5.97E-03	-1.04E-04	-2.03E-03	-6.62E-06	-6.88E-04	6.02E-04	-1.42E-03	-3.56E-03	3.41E-04	3.86E-03	-1.22E-03	8.21E-04	2.36E-03	1.11E-03	2.25E-04	-8.79E-04	-5.74E-04	-3.42E-04	-4.02E-04	-1.48E-03	-1.22E-03	-7.60E-04	2.87E-05	-1.00E-03	-9.35E-04	4.88E-04	-2.04E-04	2.03E-04	4.00E-04	2.75E-05
GLS-1810-2 Top.jpg	male	-1.52E-02	1.47E-02	-1.17E-02	1.19E-03	2.70E-03	2.99E-03	-8.20E-04	1.66E-02	-6.38E-03	9.25E-03	5.20E-03	-7.93E-03	-7.16E-04	1.87E-03	-1.02E-03	-1.38E-03	5.02E-03	-8.86E-04	-1.76E-04	-1.05E-04	-1.66E-03	-7.64E-04	9.74E-04	3.30E-04	3.56E-04	1.02E-03	-3.56E-03	4.98E-04	-7.95E-05	-7.63E-04	1.32E-03	4.24E-04	-3.28E-04	-1.02E-03	5.27E-04	5.35E-04	-1.94E-03	7.87E-04	1.33E-03	1.54E-03	-1.54E-03	3.83E-04	-2.58E-04	-7.43E-04	-3.26E-04	-5.30E-04	2.93E-04	3.99E-04
GLS-1810-3 Top.jpg		-2.05E-02	3.84E-03	-2.10E-02	1.45E-03	8.89E-03	-5.75E-03	5.30E-03	8.00E-03	1.13E-02	3.22E-03	6.78E-03	7.94E-04	-2.05E-03	-2.62E-03	-7.12E-03	-4.27E-04	-2.62E-03	-2.96E-03	-9.44E-04	6.50E-03	-2.59E-03	1.22E-03	7.03E-03	1.77E-04	1.98E-03	1.23E-03	-6.49E-05	-2.11E-04	2.61E-03	-4.85E-04	-3.45E-03	-9.79E-04	-9.49E-04	1.52E-03	-2.06E-03	-8.86E-04	8.62E-05	-3.67E-04	1.47E-04	-6.49E-04	5.89E-04	-4.70E-05	-4.53E-04	-1.35E-04	-7.69E-05	9.10E-04	1.05E-04	-3.47E-05
GLS-1810-4 Top.jpg	female	-3.07E-02	5.13E-03	-1.72E-02	-9.95E-03	7.88E-03	2.15E-03	-2.39E-03	4.30E-03	-4.83E-03	1.17E-02	-3.82E-03	-7.81E-05	-1.30E-03	-4.45E-03	2.98E-03	2.90E-03	-3.84E-03	6.92E-03	4.29E-03	3.05E-04	-2.75E-03	6.84E-04	-1.89E-03	-4.61E-04	-3.30E-04	4.67E-04	1.78E-03	-1.77E-03	-2.04E-04	4.20E-05	-2.50E-03	-2.51E-03	-9.54E-05	-2.10E-03	4.89E-04	1.29E-04	1.72E-03	3.51E-04	-9.39E-04	9.21E-04	2.20E-04	1.07E-03	-6.36E-04	7.12E-04	-3.24E-04	-3.83E-04	-2.62E-04	-4.05E-04
[truncated: 3 more columns]
