# Supplementary material for: A comparison of non-surgical methods for sexing young gopher tortoises (Gopherus polyphemus)
Source: PeerJ. 2022 Jun 14;10:e13599. doi: 10.7717/peerj.13599 (PMC9205304; doi:10.7717/peerj.13599)
Supplement: Supplemental Information 1 [file peerj-10-13599-s001.zip › Code_and_Data_supp_mat/all_morph_data.csv]

individual	age	year	mcl	cw	sh	pmin	pmax	aw	an	tl	gw	sex
FS1801_01	hatchling	2018	51.75	42.77	30.8	46.19	50.13	NA	NA	NA	NA	female
FS1801_02	hatchling	2018	52.07	43.34	28.24	47.94	50.88	NA	NA	NA	NA	female
FS1801_04	hatchling	2018	50.53	42.39	29.2	45.86	48.03	NA	NA	NA	NA	female
FS1801_05	hatchling	2018	53.26	43.08	32.54	47.7	51.74	NA	NA	NA	NA	male
FS1801_06	hatchling	2018	52.91	44.33	31.36	48.51	51.11	NA	NA	NA	NA	male
FS1802_01	hatchling	2018	46.9	41.27	28.61	42.53	45.21	NA	NA	NA	NA	male
FS1802_02	hatchling	2018	48.1	40.53	26.97	42.68	45.46	NA	NA	NA	NA	female
FS1802_02	hatchling	2018	48.1	40.53	26.97	42.68	45.46	NA	NA	NA	NA	female
FS1802_04	hatchling	2018	48.68	42.78	26.85	44.5	47.01	NA	NA	NA	NA	male
FS1802_05	hatchling	2018	49.35	40.67	29.25	44.18	47.11	NA	NA	NA	NA	male
FS1802_06	hatchling	2018	48.42	39.01	28.51	42.64	45.35	NA	NA	NA	NA	male
FS1804_01	hatchling	2018	50.93	43.92	28	47.37	49.59	NA	NA	NA	NA	female
FS1804_03	hatchling	2018	49.73	44.72	29.49	47.11	49.52	NA	NA	NA	NA	female
FS1804_08	hatchling	2018	51.89	44.92	28	50.15	53.06	NA	NA	NA	NA	female
FS1805_01	hatchling	2018	49.53	44.54	29.04	46.75	49.1	NA	NA	NA	NA	male
FS1805_02	hatchling	2018	50.75	43.75	28.53	46.2	49.2	NA	NA	NA	NA	male
FS1805_03	hatchling	2018	50.56	43.16	28.4	46.89	49.41	NA	NA	NA	NA	female
FS1805_05	hatchling	2018	50	42.49	29.06	46.13	48.42	NA	NA	NA	NA	male
FS1807_01	hatchling	2018	51	43.53	26.84	46.35	49.05	NA	NA	NA	NA	female
FS1807_02	hatchling	2018	52.43	43.83	28.91	47.03	50.32	NA	NA	NA	NA	female
FS1902_01	hatchling	2019	50.08	43.6	29.13	47.56	49.88	NA	NA	NA	NA	male
FS1902_03	hatchling	2019	50.37	45.03	29.97	46.67	49.67	NA	NA	NA	NA	male
FS1903_01	hatchling	2019	45.96	39.53	26.19	43.55	45.47	NA	NA	NA	NA	female
FS1903_02	hatchling	2019	52.31	44.63	26.49	49.14	52.02	NA	NA	NA	NA	female
FS1904_02	hatchling	2019	48.47	43.33	28.66	46.21	48.52	NA	NA	NA	NA	male
FS1904_03	hatchling	2019	49.22	42.65	27.51	45.93	48.9	NA	NA	NA	NA	male
FS1904_04	hatchling	2019	50.07	43.93	28.37	46.37	49.74	NA	NA	NA	NA	female
FS1904_05	hatchling	2019	51.04	44.94	28.33	48.11	51.54	NA	NA	NA	NA	male
FS1904_05	hatchling	2019	51.04	44.94	28.33	48.11	51.54	NA	NA	NA	NA	male
FS1904_06	hatchling	2019	50.41	41.4	27.65	45.79	48.91	NA	NA	NA	NA	male
FS1904_07	hatchling	2019	51.62	44.89	28.19	48.4	51.92	NA	NA	NA	NA	male
FS1905_01	hatchling	2019	49.33	41.69	25.79	45.44	48.76	NA	NA	NA	NA	female
FS1905_02	hatchling	2019	48.46	42.34	24.92	44.86	47.88	NA	NA	NA	NA	female
FS1905_03	hatchling	2019	50.61	44.42	28.51	48.11	50.53	NA	NA	NA	NA	female
FS1905_05	hatchling	2019	50.74	44.07	27.97	48.29	51.33	NA	NA	NA	NA	female
FS1905_05	hatchling	2019	50.74	44.07	27.97	48.29	51.33	NA	NA	NA	NA	female
FS1905_06	hatchling	2019	49.72	43.11	27.92	46.83	49.34	NA	NA	NA	NA	male
FS1906_01	hatchling	2019	51.1	43.5	28.2	46.3	49	NA	NA	NA	NA	male
FS1906_02	hatchling	2019	52.1	44.3	28.7	47.4	49.4	NA	NA	NA	NA	male
FS1906_03	hatchling	2019	50.3	43.7	29.3	46.1	47.2	NA	NA	NA	NA	male
FS1906_04	hatchling	2019	49.4	42.1	28.4	44.2	45.6	NA	NA	NA	NA	male
FS1906_05	hatchling	2019	50.8	43.7	31.3	45.9	47.6	NA	NA	NA	NA	male
FS1906_06	hatchling	2019	49.4	41.7	29	45.6	47.4	NA	NA	NA	NA	male
FS2001_02	hatchling	2020	48.8	43.8	27.3	44.3	47.7	NA	NA	NA	NA	female
FS2001_02	yearling	2020	76.56	51.96	33.58	59.09	63.03	10.29	3.36	5.1	15.39	female
FS2001_03	hatchling	2020	50.2	44.9	27	47.3	49.8	NA	NA	NA	NA	female
FS2001_03	yearling	2020	67.55	54.12	34.93	58.85	63.45	8.44	4	5.15	15.2	female
FS2001_04	yearling	2020	68.81	55.78	34.84	58.66	62.99	10.66	4.12	5.57	13.85	female
FS2001_04	hatchling	2020	48	42.2	26.4	45.9	48.4	NA	NA	NA	NA	female
FS2002_04	hatchling	2020	51.2	44.4	28.3	47.2	51	NA	NA	NA	NA	female
FS2002_04	yearling	2020	60.79	48.48	31.77	54.03	58.42	8.86	4.2	4.35	13.83	female
FS2002_05	yearling	2020	66.48	51.79	34.51	56.34	60.97	11.03	3.8	5.97	13.16	female
FS2002_05	hatchling	2020	51.1	43.8	28.1	48.2	51.1	NA	NA	NA	NA	female
FS2002_06	yearling	2020	65.83	51.57	33.69	58.55	63.86	11.95	4.31	5.09	13.71	female
FS2002_06	hatchling	2020	49.3	41.4	26.8	46.7	49.6	NA	NA	NA	NA	female
FS2002_07	hatchling	2020	51.9	43.4	30.5	47	49.7	NA	NA	NA	NA	female
FS2002_07	yearling	2020	68.19	50.84	35.22	57.85	62.54	10.48	3.97	4.82	13.68	female
FS2002_08	yearling	2020	66	50.74	34.36	56.86	61.41	9.61	4.18	5.36	14.13	female
FS2002_08	hatchling	2020	50.7	43	28	46.4	49.3	NA	NA	NA	NA	female
FS2002_09	yearling	2020	65.87	50.41	31.79	57.65	62.09	10.12	4.5	5.07	12.75	female
FS2002_09	hatchling	2020	52.4	43.8	29.4	48.9	52.5	NA	NA	NA	NA	female
FS2002_10	hatchling	2020	52.7	44.2	28.9	47.1	50.6	NA	NA	NA	NA	female
FS2003_03	yearling	2020	63.58	51.14	34.77	54.83	59.32	9.05	4.41	4.93	12.27	female
FS2003_03	hatchling	2020	49.7	42.4	27.8	46.5	49	NA	NA	NA	NA	female
FS2003_04	yearling	2020	69.04	53.95	36.76	57.33	60.74	9.35	3.56	5.15	13.66	female
FS2003_04	hatchling	2020	50.5	41.3	28	46.9	49.2	NA	NA	NA	NA	female
FS2003_05	yearling	2020	66.13	51.31	34.48	54.08	58.08	9.91	4.39	4.38	13.67	female
FS2003_05	hatchling	2020	51.1	43.4	26.7	47.3	49.3	NA	NA	NA	NA	female
FS2003_06	yearling	2020	68.68	53.79	35.96	58.74	63.71	9.69	4.66	5.29	13.97	female
FS2003_06	hatchling	2020	49.5	43.2	29.2	46.4	49.1	NA	NA	NA	NA	female
FS2003_07	hatchling	2020	50.5	43.1	29.5	47.2	49.8	NA	NA	NA	NA	female
FS2003_07	yearling	2020	70.47	55.25	36.22	58.7	63.17	9.6	4.2	5.37	13.32	female
FS2003_08	yearling	2020	66.55	52.69	36.56	54.21	58.53	10.03	4.74	5.32	12.63	female
FS2003_08	hatchling	2020	50.2	43	28.3	45.5	47.7	NA	NA	NA	NA	female
FS2004_01	hatchling	2020	50.1	44.4	27.5	45.4	48.4	NA	NA	NA	NA	female
FS2004_04	hatchling	2020	49.6	44.7	27.9	47.1	50.4	NA	NA	NA	NA	female
FS2004_04	yearling	2020	66.85	51.46	32.85	58.58	63.84	8.4	4.76	4.11	14.455	female
FS2004_05	hatchling	2020	49.7	41.5	28.3	47.3	49.9	NA	NA	NA	NA	female
FS2004_06	hatchling	2020	49.3	42.1	28.8	45.8	48.5	NA	NA	NA	NA	female
FS2004_06	yearling	2020	64.92	48.83	34.09	54.14	59.1	10.09	3.91	3.91	12.81	female
FS2004_07	hatchling	2020	49.3	42.1	29.4	46.5	49.5	NA	NA	NA	NA	female
FS2004_07	yearling	2020	61.5	47.98	32.74	54.51	58.71	8.51	4.03	4.36	16.06	female
FS2004_08	yearling	2020	62.02	49.12	33.2	53.99	58.1	10	4.38	3.05	12.21	male
FS2004_08	hatchling	2020	48.8	42.3	28.6	45.8	48.2	NA	NA	NA	NA	male
FS2004_10	hatchling	2020	50.5	43.8	28.3	47.6	50	NA	NA	NA	NA	female
FS2004_11	yearling	2020	68.77	53.46	34.09	58.49	64.2	10.09	4.65	4.94	14.23	female
FS2004_11	hatchling	2020	50.6	44.8	28.2	47.4	50.2	NA	NA	NA	NA	female
FS2005_01	yearling	2020	73.59	57.48	36.7	63.33	68.36	11.66	4.48	4.94	12.96	female
FS2005_01	hatchling	2020	50.9	43.5	27	48.9	51.2	NA	NA	NA	NA	female
FS2005_03	hatchling	2020	50	44.2	28.7	47.3	50.1	NA	NA	NA	NA	female
FS2005_03	yearling	2020	71.37	57.2	36.27	60.48	64.31	11.45	3.68	4.84	13.67	female
FS2005_05	hatchling	2020	50.9	44.8	28.4	48.5	51.2	NA	NA	NA	NA	female
FS2006_02	yearling	2020	66.98	51.15	34.45	57.9	63.73	9.76	4.55	4.68	14.48	female
FS2006_02	hatchling	2020	52.2	44	27.7	50	52.6	NA	NA	NA	NA	female
FS2006_03	hatchling	2020	49.2	42.7	28	47.7	50.3	NA	NA	NA	NA	female
FS2006_03	yearling	2020	65.7	50.75	34.78	57.24	62.66	10.46	4.22	6	13.12	female
FS2006_04	hatchling	2020	48.4	43.2	27.1	46.5	48.5	NA	NA	NA	NA	female
FS2006_05	hatchling	2020	52.2	45.8	27.6	49.3	52.2	NA	NA	NA	NA	female
FS2006_05	yearling	2020	65.82	48.99	35.15	55.71	60.32	10.67	4.73	5.24	15.02	female
FS2006_06	hatchling	2020	53.1	45	30.6	51.7	53.6	NA	NA	NA	NA	female
FS2006_06	yearling	2020	71.82	53.84	36.31	62	66.48	10.19	4.19	5.99	14.17	female
FS2006_07	yearling	2020	67.87	51.01	37.49	57.74	61.83	10.28	3.74	4.83	14.4	female
FS2006_07	hatchling	2020	52	45.1	29.6	49.4	52	NA	NA	NA	NA	female
FS2006_08	hatchling	2020	50	42	29	48.4	50.3	NA	NA	NA	NA	female
FS2006_08	yearling	2020	68.06	49.56	37.4	59.13	63.23	10.53	3.51	5.76	12.12	female
FS2006_09	yearling	2020	69.37	53.81	37.52	60.26	64.79	10.92	3.68	5.15	14.81	female
FS2006_09	hatchling	2020	51.9	45.8	27.2	48.1	50.9	NA	NA	NA	NA	female
FS2007_03	hatchling	2020	51	43.1	27.5	46.9	49.2	NA	NA	NA	NA	female
FS2008_01	hatchling	2020	51.9	43.9	28.6	49.2	51.6	NA	NA	NA	NA	female
FS2008_01	yearling	2020	68.41	52.18	33.71	58.14	64.05	7.73	3.93	4.71	13.38	female
FS2008_02	yearling	2020	73.58	57.95	37.97	61.8	68.26	10.48	3.87	4.74	14.43	female
FS2008_02	hatchling	2020	51.5	43.6	29.1	48.5	51.7	NA	NA	NA	NA	female
FS2008_05	yearling	2020	64.04	50.24	34.19	56.85	62.32	8.02	4.83	4.4	14.68	female
FS2008_05	hatchling	2020	51.9	44.2	28.6	50.7	52.2	NA	NA	NA	NA	female
FS2008_07	yearling	2020	69.65	56.37	35.62	58.08	63.84	9.07	4.52	5.45	13.69	female
FS2008_07	hatchling	2020	51.9	43.5	26.4	48.8	51.6	NA	NA	NA	NA	female
FS2009_01	hatchling	2020	51	44.9	27.6	47.4	50.6	NA	NA	NA	NA	male
FS2009_01	yearling	2020	63.85	52.69	31.83	55.28	59.43	8.94	4.24	4.62	13.75	male
FS2009_02	hatchling	2020	50.3	44.9	27.4	47.1	49.8	NA	NA	NA	NA	male
FS2009_03	yearling	2020	62.35	49.86	33.34	52.39	57.5	8.57	4.03	4.85	13.26	male
FS2009_03	hatchling	2020	49.1	43.8	27.8	46.6	49.7	NA	NA	NA	NA	male
FS2009_05	yearling	2020	62.48	49.7	34.02	53.97	57.4	8.44	4.22	4.68	13.39	male
FS2009_05	hatchling	2020	48.2	41.4	28.3	46.1	48.1	NA	NA	NA	NA	male
FS2009_06	hatchling	2020	44.9	40.3	27.1	40.3	43.3	NA	NA	NA	NA	male
FS2009_07	yearling	2020	68.71	58.09	35.71	59.58	63.75	10.63	4.06	4.85	14.22	male
FS2009_07	hatchling	2020	49.8	45.2	26.7	47	50.2	NA	NA	NA	NA	male
FS2010_01	yearling	2020	59.95	52.5	34.23	58.32	62.27	10.36	4.02	5.83	15.85	male
FS2010_01	hatchling	2020	46.7	42.3	27.9	43.8	46.2	NA	NA	NA	NA	male
FS2010_02	hatchling	2020	48.2	43.3	27.9	46.1	49.2	NA	NA	NA	NA	male
FS2010_03	hatchling	2020	48.1	43.7	28.7	46.6	49.2	NA	NA	NA	NA	male
FS2010_03	yearling	2020	66.85	52.73	34.97	59.16	63.32	10.23	4.23	5.94	13.53	male
FS2010_04	hatchling	2020	50.4	43.5	29	47.1	50.7	NA	NA	NA	NA	female
FS2010_04	yearling	2020	72.74	56.76	37.12	63.72	69.93	11.96	4.68	5.76	15.51	female
FS2010_05	yearling	2020	68.93	53.07	34.89	60.59	64.62	11.33	4.05	5.97	13.76	male
FS2010_05	hatchling	2020	50.2	43.6	27.4	47.3	49.8	NA	NA	NA	NA	male
FS2011_01	hatchling	2020	50.8	44.7	29.9	46.8	50.3	NA	NA	NA	NA	female
FS2011_03	hatchling	2020	50.3	44.4	30.5	45.9	49.1	NA	NA	NA	NA	male
FS2011_03	yearling	2020	62.7	49.08	32.43	54.84	58.74	10.67	3.93	4.41	13.92	male
FS2011_04	hatchling	2020	50.5	44.1	30	46.7	50	NA	NA	NA	NA	male
FS2011_04	yearling	2020	64.99	51.32	33.52	56.29	61.73	10.3	4.33	4.48	13.21	male
FS2011_07	hatchling	2020	49.8	43	29.5	46.2	49.4	NA	NA	NA	NA	male
FS2011_07	yearling	2020	63.16	50.68	33.49	53.53	58.72	9.57	4.02	4.78	13.09	male
FS2012_01	yearling	2020	58.3	49.86	32.89	51.49	56.27	7.14	3.89	4.72	14.08	male
FS2012_01	hatchling	2020	46.3	44.2	24.8	43	45.5	NA	NA	NA	NA	male
FS2013_01	hatchling	2020	49.9	41.8	26.1	46.3	49	NA	NA	NA	NA	female
FS2013_01	yearling	2020	67.4	52.03	33.66	55.65	60.91	10.25	4.14	4.9	14.18	female
FS2013_02	hatchling	2020	49.1	41.8	27.6	46.4	48.6	NA	NA	NA	NA	female
FS2013_02	yearling	2020	60.47	45.61	31.69	51.9	56.98	7.66	4.35	4.76	12.68	female
FS2013_03	hatchling	2020	48	40.1	27.2	45.3	47.2	NA	NA	NA	NA	female
FS2013_06	yearling	2020	64.63	48.59	32.24	54.85	59.87	9.38	4.19	4.91	12.79	female
FS2013_06	hatchling	2020	46.7	42.1	28.5	45.2	47.9	NA	NA	NA	NA	female
FS2013_07	yearling	2020	60.89	46.26	31.64	53.86	57.64	8.27	4	4.8	12.22	female
FS2013_07	hatchling	2020	48.7	41.7	27.1	44.9	47.8	NA	NA	NA	NA	female
FS2013_08	hatchling	2020	48.9	42.6	27.8	45	47.1	NA	NA	NA	NA	female
FS2013_09	yearling	2020	67.12	50.88	33	57.75	62.03	8.77	4.78	3.44	13.74	female
FS2013_09	hatchling	2020	49.9	42.8	27	47.1	49.1	NA	NA	NA	NA	female
FS2014_02	hatchling	2020	48.1	43.4	27	45.8	48.9	NA	NA	NA	NA	male
FS2014_02	yearling	2020	60.58	48.11	33.17	53.78	57.53	9.58	3.94	5.44	12.93	male
FS2014_04	hatchling	2020	48.8	43.8	26.6	46.3	48.5	NA	NA	NA	NA	male
FS2014_04	yearling	2020	61.75	47.55	33.95	54.01	58.22	8.93	4.29	5.46	12.38	male
FS2014_05	yearling	2020	63.31	48.51	33.77	53.63	58.15	9.4	4.53	5.19	11.59	female
FS2014_05	hatchling	2020	47.7	42.3	26.8	44.1	46.8	NA	NA	NA	NA	female
FS2014_06	hatchling	2020	49.6	43.6	27.1	46.8	49.9	NA	NA	NA	NA	male
FS2014_06	yearling	2020	61.86	46.78	33.54	53.98	58.08	8.23	4.15	5.5	13.88	male
FS2015_01	hatchling	2020	43.1	37.7	23.7	40.9	43.4	NA	NA	NA	NA	female
FS2015_01	yearling	2020	63.26	50.58	34.32	55.98	59.12	11.09	3.3	5.25	13.67	female
FS2015_02	hatchling	2020	46.1	40.9	27.2	42.9	45.8	NA	NA	NA	NA	male
FS2015_02	yearling	2020	59.73	47.81	32.3	52.44	56.38	9.54	4.27	4.33	12.8	male
FS2015_03	yearling	2020	65.06	51.68	31.8	54.97	60.28	10.28	3.85	5.1	13.98	male
FS2015_03	hatchling	2020	49	41.8	28.2	44.7	48.1	NA	NA	NA	NA	male
FS2015_04	yearling	2020	60.83	48.83	31.83	53.77	57.99	10.78	3.59	4.46	13.15	male
FS2015_04	hatchling	2020	47.1	40.1	27.6	43.2	46.8	NA	NA	NA	NA	male
FS2015_05	hatchling	2020	47.3	41.5	28.7	44.9	47.6	NA	NA	NA	NA	male
FS2015_05	yearling	2020	61.63	49.6	32.24	55.36	60.4	9.67	4.31	4.48	12.92	male
FS2015_06	yearling	2020	66.43	53.27	34.91	55.23	60.1	11.05	4.25	4.97	12.58	male
FS2015_06	hatchling	2020	49.5	42	28.5	45.2	47.8	NA	NA	NA	NA	male
FS2015_08	yearling	2020	60.41	48.19	31.83	51.21	55.67	9.01	3.78	4.41	12.42	male
FS2015_08	hatchling	2020	47.3	42.8	27.3	43.7	46.5	NA	NA	NA	NA	male
GLS1808_01	hatchling	2018	47.07	42.36	29.21	45.01	46.96	NA	NA	NA	NA	female
GLS1808_02	hatchling	2018	47.53	42.36	28	45.67	47.74	NA	NA	NA	NA	female
GLS1808_03	hatchling	2018	47.77	42.42	28.09	45.53	47.01	NA	NA	NA	NA	female
GLS1808_04	hatchling	2018	47.8	43.12	28.7	46.41	48.22	NA	NA	NA	NA	female
GLS1809_01	hatchling	2018	48.76	42.66	28.52	44.88	48.46	NA	NA	NA	NA	male
GLS1809_02	hatchling	2018	47.92	40.52	29.74	42.72	45.49	NA	NA	NA	NA	male
GLS1809_03	hatchling	2018	46.02	52.57	29.49	42.63	45.52	NA	NA	NA	NA	male
GLS1810_01	hatchling	2018	47.15	41.75	27.9	44.26	46.7	NA	NA	NA	NA	male
GLS1810_02	hatchling	2018	47.61	42.75	27.22	44.75	46.74	NA	NA	NA	NA	male
GLS1810_02	hatchling	2018	47.61	42.75	27.22	44.75	46.74	NA	NA	NA	NA	male
GLS1901_01	hatchling	2019	47.4	43	28.8	45.7	47.2	NA	NA	NA	NA	male
GLS1901_02	hatchling	2019	48.5	42.5	29.2	45.8	48.2	NA	NA	NA	NA	male
GLS1901_03	hatchling	2019	48.28	42.47	28.43	45.5	47.47	NA	NA	NA	NA	male
GLS1901_04	hatchling	2019	47.26	40.79	28.16	44.4	46.81	NA	NA	NA	NA	male
GLS1901_05	hatchling	2019	49.46	42.24	28.29	46.35	48.58	NA	NA	NA	NA	male
GLS1902_01	hatchling	2019	49.02	43.33	27.89	47.39	48.96	NA	NA	NA	NA	male
GLS1902_02	hatchling	2019	47.17	43.28	27.72	44.01	46.2	NA	NA	NA	NA	male
GLS1902_03	hatchling	2019	46.61	42.59	28.04	44.64	46.55	NA	NA	NA	NA	male
GLS1902_04	hatchling	2019	47.56	43.42	28.16	45.26	46.96	NA	NA	NA	NA	male
GLS1902_05	hatchling	2019	47.63	42.22	29.04	44.99	46.82	NA	NA	NA	NA	male
GLS1902_06	hatchling	2019	48.29	42	28.27	45.33	47.64	NA	NA	NA	NA	male
GLS1904_01	hatchling	2019	48.44	43.61	27.59	46.78	49.78	NA	NA	NA	NA	female
GLS1904_02	hatchling	2019	51.53	44.18	27.7	48.82	52.26	NA	NA	NA	NA	female
GLS1904_04	hatchling	2019	47.79	42.01	26.77	45.06	47.82	NA	NA	NA	NA	female
GLS1904_05	hatchling	2019	48.62	44.15	28.53	45.69	48.03	NA	NA	NA	NA	male
GLS1906_01	hatchling	2019	51.15	44.67	28.55	48.38	51.56	NA	NA	NA	NA	male
GLS1906_02	hatchling	2019	50.81	45.22	27.91	49.19	51.79	NA	NA	NA	NA	female
GLS1906_04	hatchling	2019	45.05	41.57	27.4	42.47	45.18	NA	NA	NA	NA	female
GLS1907_01	hatchling	2019	48.63	41.85	27.47	45.38	47.91	NA	NA	NA	NA	male
GLS1907_03	hatchling	2019	42.4	37.8	24	30.5	40.6	NA	NA	NA	NA	female
GLS1907_04	hatchling	2019	48.2	41.6	27.9	44.7	47.2	NA	NA	NA	NA	male
GLS1908_01	hatchling	2019	45.81	41.69	26.69	43.56	46.73	NA	NA	NA	NA	male
GLS1908_02	hatchling	2019	45.92	42.89	26.86	44.32	46.83	NA	NA	NA	NA	male
GLS1908_03	hatchling	2019	46.52	42.04	26.57	43.19	46	NA	NA	NA	NA	male
GLS1908_04	hatchling	2019	47.01	42.46	26.7	43.66	46.11	NA	NA	NA	NA	male
GLS1908_05	hatchling	2019	46.12	42.75	27.5	42.1	44.9	NA	NA	NA	NA	male
GLS2001_01	yearling	2020	67.46	54.32	34.73	58.49	63.84	8.22	4.89	4.55	15.14	female
GLS2001_01	hatchling	2020	49.5	43.9	26.8	47.1	49.6	NA	NA	NA	NA	female
GLS2001_02	hatchling	2020	46.8	41.2	26.8	42.6	45.6	NA	NA	NA	NA	female
GLS2001_02	yearling	2020	64.67	49.76	35.73	52.61	56.71	9.33	4.16	5.89	11.45	female
GLS2001_03	hatchling	2020	47	42.9	27.6	45.3	48.2	NA	NA	NA	NA	female
GLS2001_03	yearling	2020	65.86	52.23	36.55	56.43	60.47	9.43	3.44	6.18	15.73	female
GLS2001_06	yearling	2020	72.73	54.56	37.33	64.67	67.85	10.3	3.06	5.25	13.61	female
GLS2001_06	hatchling	2020	49.6	42.2	29.1	47.3	49.4	NA	NA	NA	NA	female
GLS2001_07	yearling	2020	64.51	51.58	34.86	56.93	60.08	9.79	3.54	5.52	13.45	female
GLS2001_07	hatchling	2020	46.9	41.8	27.4	44.8	47.8	NA	NA	NA	NA	female
GLS2001_08	hatchling	2020	47.2	42.9	27.9	45.6	47.9	NA	NA	NA	NA	female
GLS2001_08	yearling	2020	60.6	49.2	32.89	53.49	57.8	7.12	3.56	5.09	13.23	female
GLS2002_02	hatchling	2020	48.9	43.6	26.5	46.8	49.4	NA	NA	NA	NA	female
GLS2002_02	yearling	2020	72.03	57.71	37.42	62.88	67.28	12	3.21	4.85	13.26	female
GLS2002_03	hatchling	2020	48.4	42.8	28.1	47	49.4	NA	NA	NA	NA	female
GLS2002_03	yearling	2020	70.55	57.26	36.76	63.15	68.37	11.48	3.39	5.69	14.88	female
GLS2002_04	hatchling	2020	48.7	43.8	27.8	46.4	49.4	NA	NA	NA	NA	female
GLS2002_05	hatchling	2020	48.1	42.7	28.2	46.5	48	NA	NA	NA	NA	female
GLS2002_05	yearling	2020	73.02	58.75	37.1	63.37	67.88	10.95	3.92	5.45	13.21	female
GLS2003_01	hatchling	2020	48.9	43.5	29.1	46.3	49.2	NA	NA	NA	NA	female
GLS2003_01	yearling	2020	67.48	52.92	34.26	57.48	62.28	9.46	4.65	5.13	13.77	female
GLS2003_03	hatchling	2020	47.7	43.4	28.4	46.5	49.2	NA	NA	NA	NA	female
GLS2003_03	hatchling	2020	47.7	43.4	28.4	46.5	49.2	NA	NA	NA	NA	female
GLS2003_04	yearling	2020	65.34	51.78	33.53	57.83	61.85	9.87	4.56	5.23	13.24	female
GLS2003_04	hatchling	2020	49.5	43.5	27.6	46.8	49.7	NA	NA	NA	NA	female
GLS2003_05	yearling	2020	73.06	57.7	36.29	65.52	70.79	11.64	4.06	5.78	12.59	female
GLS2003_05	hatchling	2020	47.1	43.9	26.2	45.7	48.9	NA	NA	NA	NA	female
GLS2003_06	hatchling	2020	48.6	43.7	28	46.6	49.1	NA	NA	NA	NA	female
GLS2003_06	yearling	2020	67.02	52.11	32.73	59.54	63.48	11.3	4.73	6.44	12.41	female
GLS2004_01	hatchling	2020	45.2	41.6	26.4	43.7	46.9	NA	NA	NA	NA	female
GLS2005_01	yearling	2020	69.51	57.95	35.73	59.69	63.14	12.25	3.37	5.14	15.04	female
GLS2005_01	hatchling	2020	49.6	44.8	27.8	45.7	48.6	NA	NA	NA	NA	female
GLS2005_02	yearling	2020	68.49	57.98	35.75	60.2	63.42	9.8	3.89	5.92	13.4	female
GLS2005_02	hatchling	2020	47.7	44.2	26.8	46.3	49.1	NA	NA	NA	NA	female
GLS2005_03	yearling	2020	62.59	51.98	32.9	53.34	57.14	9.75	3.01	4.29	12.39	male
GLS2005_03	hatchling	2020	48.3	43.1	27.4	43.8	46.6	NA	NA	NA	NA	male
GLS2005_04	yearling	2020	70.77	58.17	37.1	61.58	66.18	9.84	4.26	5.93	14.22	male
GLS2005_04	hatchling	2020	48.3	44	27.1	47.1	49.5	NA	NA	NA	NA	male
