# Supplementary material for: A comparison of non-surgical methods for sexing young gopher tortoises (Gopherus polyphemus)
Source: PeerJ. 2022 Jun 14;10:e13599. doi: 10.7717/peerj.13599 (PMC9205304; doi:10.7717/peerj.13599)
Supplement: Supplemental Information 1 [file peerj-10-13599-s001.zip › Code_and_Data_supp_mat/morph_analyses.R]

############################################################################################################### 
#                                                                                                             #  
# Code for "Non-surgical methods for sexing young gopher tortoises (Gopherus polyphemus)"                     #
# K. Loope, updated: 12/7/21    	                                                                            #
# Notes:                                                                                                      #
# 1.  IMPORTANT: In this document, "yearling" refers to 4-8 mo tortoises (changed to "hatchlings" in text)    #  
# 2.  IMPORTANT: Also "hatchling"  refers to what are called "neonates" (<7 days old) in main text.           #
# 3.  There are four required data files: "all_testosterone_data.csv", "all_morph_data.csv",                  #
#      "Warps_bottom_GA.csv" and "Warps_top_GA.csv"  Place these in your working directory and load by        #
#       setting working directory to that path.                                                               #
# 4.  The random forest model of neonate morphology + postFSH testosterone (best method for neonates) is      #
#       produced by running code thru line 97 (you can skip the other RF models...each takes a few minutes to #
#       run).  this object can then be used to make predictions using the  predict() function in the package  #                                    
#       randomForest.                                                                                         #
# 5.  Please email kjloope@gmail.com with any questions or if you find any errors                             #
#                                                                                                             #  
###############################################################################################################

library(randomForest)
library(tidyr)
library(caret)
library(stringr)

#set to your working directory
setwd("/Users/kevinloope/Dropbox/GopherTortoise/Analysis/FSH_testosterone/Data/For_R/")

####### IMPORT MORPHOMETRIC DATA #####
morphdata<-read.csv("all_morph_data.csv")


###### ORGANIZE HATCHLING MORPH DATA ####
morph.h<-morphdata[morphdata$age=="hatchling",]

morph.h$sex<-factor(morph.h$sex)
morph.h$year<-factor(morph.h$year)

#make the composite variables
morph.h$vol<-morph.h$mcl*morph.h$cw*morph.h$sh/1000 #volume

#volume-corrected linear measurements
morph.h$mcl.v<-morph.h$mcl/morph.h$vol
morph.h$sh.v<-morph.h$sh/morph.h$vol
morph.h$cw.v<-morph.h$cw/morph.h$vol
morph.h$pmin.v<-morph.h$pmin/morph.h$vol
morph.h$pmax.v<-morph.h$pmax/morph.h$vol

#ratios
morph.h$cw.mcl<-morph.h$cw/morph.h$mcl
morph.h$cw.sh<-morph.h$cw/morph.h$sh

#drop columns for 4 measurements not used in hatchlings
morph.h<-morph.h[,setdiff(names(morph.h),c("aw","an","tl","gw"))]

######### HATCHLING RANDOM FOREST MODELS ####

#RF model 1: all hatchling morphology only
#sample sizes for each sex (use lower to adjust sampsize)
table(morph.h$sex)

rf.all<-randomForest(sex~., data=morph.h[,-c(1,3)],ntree=100000, importance=T, mtry=5,sampsize=c(76,76))


#bring in  T data
morpht<-read.csv("all_testosterone_data.csv",stringsAsFactors = F)

#make two data sets, one for FSH and one for Niave
hFSH<-subset(morpht,age=="hatch" & treatment=="postFSH")[,c("tortoise","concentration")]
hNaive<-subset(morpht,age=="hatch" & treatment=="naive")[,c("tortoise","concentration")]


# now look at naive hatchlings
morph.hN.t<-merge(hNaive,morph.h,by.x=c("tortoise"),by.y=c("individual"))
nrow(morph.hN.t)
morph.hN.t$sex<-factor(morph.hN.t$sex)

#drop the columns we don't need
morph.hN.t<-subset(morph.hN.t,select=-c(tortoise,year))


# RF Model 2: naive hatchlings, all morph + T
rf.hN.all.t<-randomForest(sex~., data=morph.hN.t,ntree=100000, importance=T, mtry=5,sampsize=c(18,18))
table(morph.hN.t$sex)

# RF Model 3: naive hatchlings, just T
rf.hN.just.t<-randomForest(sex~concentration, data=morph.hN.t,ntree=100000, importance=T, mtry=1,sampsize=c(18,18))


# Set up the post-FSH data
morph.hF.t<-merge(hFSH,morph.h,by.x=c("tortoise"),by.y=c("individual"))

morph.hF.t$sex<-factor(morph.hF.t$sex)

#drop the columns we don't need
morph.hF.t<-subset(morph.hF.t,select=-c(tortoise,year))


#RF model 4: all morphology and post-FSH testosterone
rf.hF.all.t<-randomForest(sex~., data=morph.hF.t,ntree=100000, importance=T, mtry=5,,sampsize=c(16,16))
table(morph.hF.t$sex)
rf.hF.all.t.importance<-as.data.frame(rf.hF.all.t$importance)
rf.hF.all.t.importance$MeanDecreaseAccuracy
write.csv(rf.hF.all.t.importance[order(-rf.hF.all.t.importance$MeanDecreaseAccuracy),],"rf_importance.csv")

rf..hF.just.t<-randomForest(sex~concentration, data=morph.hF.t,ntree=100000, importance=T, mtry=1,sampesize=c(16,16))
rf.hF.just.sub<-randomForest(sex~concentration+cw.sh+pmax, data=morph.hF.t.s,ntree=100000, importance=T, mtry=3,sampsize=c(16,16))
table(morph.hF.t.s$sex)
mean(rf.hF.all.t$confusion[,"class.error"])
mean(rf..hF.just.t$confusion[,"class.error"])
mean(rf.hF.just.sub$confusion[,"class.error"])


############# ORGANIZE YEARLING MORPHOMETRIC DATA ########
## Now look at yearlings
morph.y<-morphdata[morphdata$age=="yearling",]


morph.y$sex<-factor(morph.y$sex)

y.vols<-morph.y$mcl*morph.y$cw*morph.y$sh/1000 #volume

#correct each linear measurement by volume
y.cor.vols<-morph.y[,-c(1:2)]/y.vols
names(y.cor.vols)<-paste0(names(y.cor.vols),".v") #change the names
y.cor.vols<-subset(y.cor.vols,select=-c(sex.v))

morph.y<-cbind(morph.y,y.cor.vols) #bind to original measurements
morph.y$cw.mcl<-morph.y$cw/morph.y$mcl #add in cw.mcl
morph.y$cw.sh<-morph.y$cw/morph.y$sh #add in cw.sh
morph.y$vol<-y.vols #add in vols

table(morph.y$sex) #look at the sex ratio

####### YEARLING RANDOM FOREST MODELS ########
#random forest

rf.y.all<-randomForest(sex~., data=morph.y[,-1],ntree=100000, importance=T, mtry=5,sampsize=c(23,23))
table(morph.y$sex)
rf.y.importance<-as.data.frame(rf.y.all$importance)
rf.y.importance<-rf.y.importance[order(-rf.y.importance$MeanDecreaseAccuracy),]

rf.y.notail<-randomForest(sex~., data=subset(morph.y,select=-c(individual,aw,an,tl,gw,aw.v,an.v,tl.v,gw.v))
,ntree=100000, importance=T, mtry=5,sampsize=c(23,23))
rf.y.notail.imp<-as.data.frame(rf.y.notail$importance)
rf.y.notail.imp<-rf.y.notail.imp[order(-rf.y.notail.imp$MeanDecreaseAccuracy),]


y.all.imp<-as.data.frame(rf.y.all$importance)
y.all.imp[order(y.all.imp$MeanDecreaseAccuracy),]

#add in naive T data for these individuals
y.naive<-subset(morpht,age=="year" & treatment == "naive" & sex %in% c("male","female"))
head(y.naive)

y.naive.m<-merge(morph.y,y.naive[,c("tortoise","concentration")],by.x="individual",by.y="tortoise")
table(y.naive.m$sex)

rf.y.naive.m<-randomForest(sex~., data=y.naive.m[,-1],ntree=100000, importance=T, mtry=5,sampsize=c(23,23))
table(y.naive.m$sex)
rf.y.naive.m.t.only<-randomForest(sex~concentration, data=y.naive.m[,-1],ntree=100000, importance=T, mtry=1,sampsize=c(23,23))


#add in postFSH T data for these individuals
y.post<-subset(morpht,age=="year" & treatment == "postFSH" & sex %in% c("male","female"))
head(y.naive)

y.post.m<-merge(morph.y,y.post[,c("tortoise","concentration")],by.x="individual",by.y="tortoise")
table(y.post.m$sex)

rf.y.post.m<-randomForest(sex~., data=y.post.m[,-1],ntree=100000, importance=T, mtry=5,sampsize=c(21,21))
table(y.post.m$sex)
rf.y.post.m.t.only<-randomForest(sex~concentration, data=y.post.m[,-1],ntree=100000, importance=T, mtry=1,sampsize=c(21,21))


########## GEOMETRIC MORPHOMETRICS ######


wrp <- read.csv("Warps_bottom_GA.csv")
wrp$ID <- as.character(wrp$ID)
wrp$ID <- ifelse(nchar(wrp$ID)==18, substr(wrp$ID, 1, 10), substr(wrp$ID, 1, 9))
wrp.t <- read.csv("Warps_top_GA.csv", fileEncoding = 'UTF-8-BOM')
wrp.t$ID <- as.character(wrp.t$ID)
wrp.t$ID <- ifelse(nchar(wrp.t$ID)==18, substr(wrp.t$ID, 1, 10), substr(wrp.t$ID, 1, 9))

wrp.s <- wrp[wrp$Sex!="",]
wrp.t.s <- wrp.t[wrp.t$Sex!="",]
wrp.s <- cbind(wrp.s, wrp.t.s[3:53])
names(wrp.s) <- c("ID", "Sex", "P0", "P1", "P2", "P3", "P4", "P5", "P6", "P7", "P8", "P9", "P10", "P11", "P12", "P13", "P14", "P15", "P16", 
                  "P17", "P18", "P19", "P20", "P21", "P22", "P23", "C0", "C1", "C2", "C3", "C4", "C5", "C6", "C7", "C8",  "C9", "C10", "C11", "C12", "C13", "C14", 
                  "C15", "C16", "C17", "C18", "C19", "C20", "C21", "C22", "C23", "C24", "C25", "C26", "C27", "C28", "C29", "C30", "C31", "C32", "C33", "C34", "C35", 
                  "C36", "C37", "C38", "C39", "C40", "C41", "C42", "C43", "C44", "C45", "C46", "C47", "C48", "C49", "C50")


wrp.s$Sex <- as.factor(wrp.s$Sex)

rfall5<-randomForest(Sex ~., data=wrp.s[,-1], importance=TRUE,ntree=100000,mtry=5,sampsize=c(15,15))

rfall5


                
