# Supplementary material for: A comparison of non-surgical methods for sexing young gopher tortoises (Gopherus polyphemus)
Source: PeerJ. 2022 Jun 14;10:e13599. doi: 10.7717/peerj.13599 (PMC9205304; doi:10.7717/peerj.13599)
Supplement: Supplemental Information 1 [file peerj-10-13599-s001.zip › Code_and_Data_supp_mat/_README.txt]

This is the readme file for the data and code accompanying the manuscript:

A comparison of non-surgical methods for sexing young gopher tortoises (Gopherus polyphemus)
Loope et al. 2022

-----------------------------------------------------------------------------------------

FILE: all_testosterone_data.csv
Contents: individual data on plasma testosterone concentrations

Columns
Tortoise: individual identifier for a tortoise 
Age: hatch = <7 days old; year = 4-8 months old; juv = ~3.5 years old
Treatment: naive = no FSH administered; postFSH = blood drawn ~4hrs after injection with FSH
Dose: the dose of FSH, in units, administered to each individual.  Doses for naive treatments reflect the dose of the paired FSH injection dose for that individual at a later date.  
Concentration: the estimated testosterone concentration, in pg/mL, from the ELISA assay.
Year: the year the tortoise hatched
Sex: the sex of the tortoise, as determined by laparoscopy

-----------------------------------------------------------------------------------------

FILE: all_morph_data.csv
Contents: individual morphometric data

individual: individual identifier for a tortoise 
age: hatch = <7 days old; year = 4-8 months old;
year: the year the tortoise hatched
mcl: maximum carapace length	
cw: carapace width	
sh: shell height	
pmin: plastron minimum length	
pmax: plastron maximum length	
aw: anal scute width	
an: anal notch depth	
tl: tail length	
gw: gular width	
sex: the sex of the tortoise, as determined by laparoscopy

-----------------------------------------------------------------------------------------

FILE: Warps_bottom_GA.csv
Contents: Warps data for geometric morphometric analysis of plastron

Columns
ID: individual identifier for a tortoise
Sex: the sex of the tortoise, as determined by laparoscopy
Each subsequent column is a partial warp score output from TPSdig

-----------------------------------------------------------------------------------------

FILE: Warps_top_GA.csv
Contents: Warps data for geometric morphometric analysis of carapace

Columns
ID: individual identifier for a tortoise
Sex: the sex of the tortoise, as determined by laparoscopy
Each subsequent column is a partial warp score output from TPSdig

-----------------------------------------------------------------------------------------

FILE: hormone_analyses.R
Contents: code to run statistics and create figures for all testosterone analyses
Requires: all_tesosterone_data.csv

-----------------------------------------------------------------------------------------

FILE: morph_analyses.R
Contents: code to run statistics and create figures for all morphometric analyses
Requires: all_tesosterone_data.csv, all_morph_data.csv, Warps_top_GA.csv, Warps_bottom_GA.csv

-----------------------------------------------------------------------------------------
