# Supplementary material for: A comparison of non-surgical methods for sexing young gopher tortoises (Gopherus polyphemus)
Source: PeerJ. 2022 Jun 14;10:e13599. doi: 10.7717/peerj.13599 (PMC9205304; doi:10.7717/peerj.13599)
Supplement: Supplemental Information 1 [file peerj-10-13599-s001.zip › Code_and_Data_supp_mat/all_testosterone_data.csv]

tortoise	age	treatment	dose	concentration	year	sex
FS1801_02	year	naive	0.05 units	10	2018	female
FS1804_01	year	naive	0.01 units	15.2	2018	female
FS1805_03	year	naive	0.1 units	20.9	2018	female
GLS1808_04	year	naive	0.01 units	24.5	2018	female
FS1807_01	year	naive	0.05 units	25.4	2018	female
FS1802_02	year	naive	0.05 units	29.8	2018	female
FS1804_03	year	naive	0.1 units	33.5	2018	female
GLS1808_01	year	naive	0.1 units	37.2	2018	female
GLS1808_02	year	naive	saline	38.7	2018	female
FS1801_04	year	naive	saline	39.9	2018	female
FS1801_01	year	naive	0.05 units	46.6	2018	female
GLS1808_03	year	naive	0.1 units	62	2018	female
GLS1810_02	year	naive	0.1 units	47.9	2018	male
FS1805_05	year	naive	0.1 units	55.7	2018	male
GLS1809_03	year	naive	0.1 units	64.6	2018	male
FS1802_01	year	naive	0.01 units	82.3	2018	male
GLS1810_01	year	naive	saline	124	2018	male
FS1802_04	year	naive	0.01 units	128	2018	male
FS1802_05	year	naive	0.01 units	132.6	2018	male
FS1805_01	year	naive	saline	171.8	2018	male
FS1801_06	year	naive	0.01 units	335.1	2018	male
FS1804_04	year	naive	0.01 units	4.4	2018	unknown
FS1805_04	year	naive	0.01 units	4.5	2018	unknown
GLS1808_05	year	naive	0.01 units	7.1	2018	unknown
FS1807_04	year	naive	0.05 units	13.1	2018	unknown
FS1804_02	year	naive	0.1 units	13.8	2018	unknown
FS1804_08	year	naive	0.1 units	19.8	2018	female
FS1801_03	year	naive	0.05 units	23.2	2018	unknown
FS1803_05	year	naive	0.05 units	29.3	2018	unknown
FS1804_05	year	naive	0.01 units	31	2018	unknown
FS1804_06	year	naive	0.1 units	47.2	2018	unknown
GLS1810_04	year	naive	0.1 units	50.9	2018	unknown
FS1803_03	year	naive	0.01 units	87.3	2018	unknown
FS1803_07	year	naive	0.1 units	120.5	2018	unknown
FS1804_01	year	postFSH	0.01 units	25.7	2018	female
FS1807_02	year	postFSH	0.05 units	27.7	2018	female
FS1804_03	year	postFSH	0.1 units	31.3	2018	female
GLS1808_02	year	postFSH	saline	31.6	2018	female
FS1801_04	year	postFSH	saline	38.8	2018	female
GLS1808_01	year	postFSH	0.1 units	39.6	2018	female
GLS1808_04	year	postFSH	0.01 units	44.9	2018	female
FS1802_02	year	postFSH	0.05 units	47.3	2018	female
FS1805_03	year	postFSH	0.1 units	54	2018	female
GLS1808_03	year	postFSH	0.1 units	58.9	2018	female
FS1801_02	year	postFSH	0.05 units	60.4	2018	female
FS1807_01	year	postFSH	0.05 units	68.2	2018	female
FS1801_01	year	postFSH	0.05 units	84.8	2018	female
FS1805_01	year	postFSH	saline	70.4	2018	male
FS1802_04	year	postFSH	0.01 units	91.6	2018	male
GLS1810_01	year	postFSH	saline	115.3	2018	male
FS1805_02	year	postFSH	0.05 units	155.6	2018	male
FS1805_05	year	postFSH	0.1 units	159.9	2018	male
GLS1809_03	year	postFSH	0.1 units	187.9	2018	male
FS1801_05	year	postFSH	0.05 units	195.9	2018	male
GLS1810_02	year	postFSH	0.1 units	206	2018	male
FS1802_05	year	postFSH	0.01 units	396.1	2018	male
FS1802_01	year	postFSH	0.01 units	490	2018	male
FS1801_06	year	postFSH	0.01 units	864.1	2018	male
FS1805_04	year	postFSH	0.01 units	6.4	2018	unknown
GLS1808_05	year	postFSH	0.01 units	7.4	2018	unknown
FS1804_04	year	postFSH	0.01 units	19.1	2018	unknown
GLS1808_02	year	postFSH	0.01 units	26.5	2018	female
FS1807_04	year	postFSH	0.05 units	28.3	2018	unknown
FS1801_04	year	postFSH	0.01 units	47.3	2018	female
FS1804_08	year	postFSH	0.1 units	51.6	2018	female
FS1804_02	year	postFSH	0.1 units	75.3	2018	unknown
FS1801_03	year	postFSH	0.05 units	77.4	2018	unknown
GLS1810_04	year	postFSH	0.1 units	100.1	2018	unknown
FS1804_05	year	postFSH	0.01 units	124.3	2018	unknown
FS1804_06	year	postFSH	0.1 units	182.1	2018	unknown
FS1803_03	year	postFSH	0.01 units	224.2	2018	unknown
FS1803_01	year	postFSH	0.05 units	242.4	2018	unknown
GLS1810_01	year	postFSH	0.01 units	244.6	2018	male
FS1802_03	year	postFSH	0.05 units	284	2018	unknown
FS1805_01	year	postFSH	0.01 units	436.7	2018	male
FS1803_07	year	postFSH	0.1 units	623.1	2018	unknown
FS1803_05	year	postFSH	0.05 units	820.6	2018	unknown
FS1804_01	year	sixdays	0.01 units	81.6	2018	female
FS1804_03	year	sixdays	0.1 units	47.8	2018	female
FS1805_03	year	sixdays	0.1 units	41.1	2018	female
GLS1810_02	year	sixdays	0.1 units	122.6	2018	male
FS1802_01	year	sixdays	0.01 units	335.1	2018	male
FS1801_06	year	sixdays	0.01 units	472.3	2018	male
FS1805_04	year	sixdays	0.01 units	21.2	2018	unknown
GLS1808_05	year	sixdays	0.01 units	13.9	2018	unknown
FS1804_04	year	sixdays	0.01 units	23.3	2018	unknown
FS1804_02	year	sixdays	0.1 units	13.8	2018	unknown
GLS1810_04	year	sixdays	0.1 units	26.5	2018	unknown
FS1804_05	year	sixdays	0.01 units	105.9	2018	unknown
FS1804_06	year	sixdays	0.1 units	13.3	2018	unknown
FS1803_03	year	sixdays	0.01 units	117	2018	unknown
FS1803_07	year	sixdays	0.1 units	91.4	2018	unknown
FS-N9-4-F	juv	naive		48.4	2015	female
FS-15-N7-3-F	juv	naive		53.4	2015	female
FS-15-N6-1-F	juv	naive		60.2	2015	female
FS-N6-3-F	juv	naive		63.1	2015	female
FS-15-N9-1-F	juv	naive		77.3	2015	female
FS-N7-4-F	juv	naive		77.6	2015	female
FS-15-N10-3-F	juv	naive		84.1	2015	female
GLS-15-N1-4-F	juv	naive		88	2015	female
FS-N09-1-F	juv	naive		91	2015	female
FS-15-N6-2-F	juv	naive		113.9	2015	female
GLS-15-N3-3-F	juv	naive		121.1	2015	female
FS-15-N9-2-M	juv	naive		1230.3	2015	male
FS-N3-5-M	juv	naive		1849.3	2015	male
FS-15-N8-3-M	juv	naive		2097.6	2015	male
FS-15-N7-2-M	juv	naive		2147.1	2015	male
FS-N10-2-M	juv	naive		2725.4	2015	male
FS-N8-5-M	juv	naive		2926.7	2015	male
FS-N2-8-M	juv	naive		2940.1	2015	male
FS-15-N9-6-M	juv	naive		3707	2015	male
FS-15-N2-5-M	juv	naive		4523.7	2015	male
FS-N8-4-M	juv	naive		4804.8	2015	male
FS-15-N9-7-M	juv	naive		4983.9	2015	male
GLS-N4-5-M	juv	naive		6159.6	2015	male
FS1905_02	hatch	postFSH	0.01 units	9.5	2019	female
GLS1906_02	hatch	postFSH	0.01 units	11.1	2019	female
GLS1904_02	hatch	postFSH	0.01 units	12	2019	female
GLS1904_01	hatch	postFSH	0.01 units	12.8	2019	female
FS1905_03	hatch	postFSH	0.01 units	13	2019	female
FS1903_02	hatch	postFSH	0.01 units	16.5	2019	female
GLS1904_04	hatch	postFSH	0.01 units	17.4	2019	female
FS1903_01	hatch	postFSH	0.01 units	18	2019	female
FS1904_04	hatch	postFSH	0.01 units	21.1	2019	female
FS1905_05	hatch	postFSH	0.01 units	28.4	2019	female
FS1905_05	hatch	postFSH	0.01 units	28.4	2019	female
FS1905_01	hatch	postFSH	0.01 units	31.2	2019	female
GLS1907_03	hatch	postFSH	0.01 units	40.7	2019	female
GLS1906_04	hatch	postFSH	0.01 units	51.1	2019	female
JC1908_02	hatch	postFSH	0.01 units	74.4	2019	female
JC1906_03	hatch	postFSH	0.01 units	82.3	2019	female
GLS1902_02	hatch	postFSH	0.01 units	9.9	2019	male
GLS1904_05	hatch	postFSH	0.01 units	13.9	2019	male
GLS1908_03	hatch	postFSH	0.01 units	18.3	2019	male
FS1904_02	hatch	postFSH	0.01 units	19.5	2019	male
GLS1902_04	hatch	postFSH	0.01 units	19.7	2019	male
GLS1902_05	hatch	postFSH	0.01 units	19.8	2019	male
FS1905_06	hatch	postFSH	0.01 units	21	2019	male
GLS1907_01	hatch	postFSH	0.01 units	21.5	2019	male
FS1904_03	hatch	postFSH	0.01 units	22.9	2019	male
JC1906_01	hatch	postFSH	0.01 units	31	2019	male
GLS1901_04	hatch	postFSH	0.01 units	41.2	2019	male
FS1906_02	hatch	postFSH	0.01 units	49.4	2019	male
FS1902_01	hatch	postFSH	0.01 units	52.5	2019	male
GLS1902_01	hatch	postFSH	0.01 units	52.6	2019	male
FS1904_05	hatch	postFSH	0.01 units	53.2	2019	male
GLS1908_04	hatch	postFSH	0.01 units	58.3	2019	male
FS1906_01	hatch	postFSH	0.01 units	62.5	2019	male
GLS1901_02	hatch	postFSH	0.01 units	62.8	2019	male
GLS1901_03	hatch	postFSH	0.01 units	62.8	2019	male
GLS1906_01	hatch	postFSH	0.01 units	69.9	2019	male
GLS1902_03	hatch	postFSH	0.01 units	76.1	2019	male
GLS1901_05	hatch	postFSH	0.01 units	83.2	2019	male
FS1906_05	hatch	postFSH	0.01 units	97.6	2019	male
GLS1908_01	hatch	postFSH	0.01 units	98.3	2019	male
FS1906_04	hatch	postFSH	0.01 units	106.6	2019	male
FS1904_07	hatch	postFSH	0.01 units	127.1	2019	male
FS1906_03	hatch	postFSH	0.01 units	138.8	2019	male
FS1902_03	hatch	postFSH	0.01 units	157.7	2019	male
FS1906_06	hatch	postFSH	0.01 units	214.7	2019	male
GLS1901_01	hatch	postFSH	0.01 units	214.7	2019	male
GLS1907_04	hatch	postFSH	0.01 units	241.5	2019	male
FS1904_06	hatch	postFSH	0.01 units	351.5	2019	male
FS2001_02	year	naive	0.01 units	16.4	2020	female
FS2001_02	year	postFSH	0.01 units	34.9	2020	female
FS2001_03	year	naive	0.01 units	81.6	2020	female
FS2001_03	year	postFSH	0.01 units	94.5	2020	female
FS2001_04	year	naive	0.01 units	19.1	2020	female
FS2001_04	year	postFSH	0.01 units	33.1	2020	female
FS2002_03	year	naive	0.01 units	23.5	2020	unknown
FS2002_03	year	postFSH	0.01 units	28.2	2020	unknown
FS2002_04	year	naive	0.01 units	11.9	2020	female
FS2002_04	year	postFSH	0.01 units	16.9	2020	female
FS2002_05	year	naive	0.01 units	17.1	2020	female
FS2002_05	year	postFSH	0.01 units	43.6	2020	female
FS2002_06	year	naive	0.01 units	18.8	2020	female
FS2002_06	year	postFSH	0.01 units	34	2020	female
FS2002_07	year	naive	0.01 units	14.5	2020	female
FS2002_07	year	postFSH	0.01 units	31.3	2020	female
FS2002_08	year	naive	0.01 units	34.2	2020	female
FS2002_08	year	postFSH	0.01 units	63.3	2020	female
FS2002_09	year	naive	0.01 units	21.7	2020	female
FS2002_09	year	postFSH	0.01 units	17.6	2020	female
FS2002_10	year	naive	0.01 units	24.2	2020	female
FS2002_10	year	postFSH	0.01 units	26.6	2020	female
FS2003_03	year	naive	0.01 units	27	2020	female
FS2003_03	year	postFSH	0.01 units	46	2020	female
FS2003_04	year	naive	0.01 units	22.4	2020	female
FS2003_04	year	postFSH	0.01 units	78.4	2020	female
FS2003_05	year	naive	0.01 units	13.6	2020	female
FS2003_05	year	postFSH	0.01 units	67.7	2020	female
FS2003_06	year	naive	0.01 units	22.7	2020	female
FS2003_06	year	postFSH	0.01 units	51.4	2020	female
FS2003_07	year	naive	0.01 units	28.6	2020	female
FS2003_07	year	postFSH	0.01 units	45.4	2020	female
FS2003_08	year	naive	0.01 units	54.4	2020	female
FS2003_08	year	postFSH	0.01 units	49.8	2020	female
FS2004_01	year	naive	0.01 units	21.1	2020	female
FS2004_01	year	postFSH	0.01 units	29.5	2020	female
FS2004_02	year	naive	0.01 units	28.6	2020	unknown
FS2004_02	year	postFSH	0.01 units	37.7	2020	unknown
FS2004_03	year	naive	0.01 units	56.3	2020	unknown
FS2004_03	year	postFSH	0.01 units	129.4	2020	unknown
FS2004_04	year	naive	0.01 units	25	2020	female
FS2004_04	year	postFSH	0.01 units	39.9	2020	female
FS2004_05	year	naive	0.01 units	23.4	2020	female
FS2004_05	year	postFSH	0.01 units	23.4	2020	female
FS2004_06	year	naive	0.01 units	20.1	2020	female
FS2004_06	year	postFSH	0.01 units	24.8	2020	female
FS2004_07	year	naive	0.01 units	27	2020	female
FS2004_07	year	postFSH	0.01 units	39.2	2020	female
FS2004_08	year	naive	0.01 units	48.6	2020	male
FS2004_08	year	postFSH	0.01 units	156.1	2020	male
FS2004_09	year	naive	0.01 units	27.6	2020	unknown
FS2004_09	year	postFSH	0.01 units	46.8	2020	unknown
FS2004_10	year	naive	0.01 units	48.2	2020	female
FS2004_10	year	postFSH	0.01 units	89.2	2020	female
FS2004_11	year	naive	0.01 units	18.6	2020	female
FS2004_11	year	postFSH	0.01 units	91.9	2020	female
FS2005_01	year	naive	0.01 units	33.4	2020	female
FS2005_01	year	postFSH	0.01 units	58.8	2020	female
FS2005_03	year	naive	0.01 units	33.6	2020	female
FS2005_03	year	postFSH	0.01 units	72.5	2020	female
FS2005_05	year	naive	0.01 units	16.3	2020	female
FS2005_05	year	postFSH	0.01 units	35.7	2020	female
FS2006_01	year	naive	0.01 units	42.4	2020	unknown
FS2006_01	year	postFSH	0.01 units	66.8	2020	unknown
FS2006_02	year	naive	0.01 units	15	2020	female
FS2006_02	year	postFSH	0.01 units	42.4	2020	female
FS2006_03	year	naive	0.01 units	25.4	2020	female
FS2006_03	year	postFSH	0.01 units	41.2	2020	female
FS2006_04	year	naive	0.01 units	32.6	2020	female
FS2006_04	year	postFSH	0.01 units	35.1	2020	female
FS2006_05	year	naive	0.01 units	29.8	2020	female
FS2006_05	year	postFSH	0.01 units	90	2020	female
FS2006_06	year	naive	0.01 units	27.6	2020	female
FS2006_06	year	postFSH	0.01 units	47.5	2020	female
FS2006_07	year	naive	0.01 units	51.8	2020	female
FS2006_07	year	postFSH	0.01 units	104.8	2020	female
FS2006_08	year	naive	0.01 units	44.6	2020	female
FS2006_08	year	postFSH	0.01 units	49.8	2020	female
FS2006_09	year	naive	0.01 units	60.5	2020	female
FS2006_09	year	postFSH	0.01 units	124.4	2020	female
FS2007_03	year	naive	0.01 units	16.9	2020	female
FS2007_03	year	postFSH	0.01 units	19.8	2020	female
FS2008_01	year	naive	0.01 units	64.9	2020	female
FS2008_01	year	postFSH	0.01 units	68.4	2020	female
FS2008_02	year	naive	0.01 units	37.7	2020	female
FS2008_02	year	postFSH	0.01 units	79.9	2020	female
FS2008_05	year	naive	0.01 units	41.6	2020	female
FS2003_07	year	lymph	0.01 units	23.5	2020	female
FS2008_07	year	naive	0.01 units	20	2020	female
FS2008_07	year	postFSH	0.01 units	32.7	2020	female
FS2009_01	year	naive	0.01 units	107.9	2020	male
FS2009_01	year	postFSH	0.01 units	384.7	2020	male
FS2009_02	year	naive	0.01 units	91.7	2020	male
FS2009_02	year	postFSH	0.01 units	537.5	2020	male
FS2009_03	year	naive	0.01 units	75.5	2020	male
FS2009_03	year	postFSH	0.01 units	176.8	2020	male
FS2009_04	year	naive	0.01 units	102.9	2020	unknown
FS2009_04	year	postFSH	0.01 units	467.7	2020	unknown
FS2009_05	year	naive	0.01 units	55.6	2020	male
FS2009_05	year	postFSH	0.01 units	244.9	2020	male
FS2009_07	year	naive	0.01 units	67.7	2020	male
FS2009_07	year	postFSH	0.01 units	327.1	2020	male
FS2010_01	year	naive	0.01 units	321.2	2020	male
FS2010_01	year	postFSH	0.01 units	1107.1	2020	male
FS2010_02	year	naive	0.01 units	140.3	2020	male
FS2010_02	year	postFSH	0.01 units	1184.6	2020	male
FS2010_03	year	naive	0.01 units	503.7	2020	male
FS2010_03	year	postFSH	0.01 units	1539.8	2020	male
FS2010_04	year	naive	0.01 units	18.1	2020	female
FS2010_04	year	postFSH	0.01 units	167	2020	female
FS2011_01	year	naive	0.01 units	42	2020	female
FS2011_01	year	postFSH	0.01 units	54	2020	female
FS2011_02	year	naive	0.01 units	143.5	2020	unknown
FS2011_02	year	postFSH	0.01 units	450.7	2020	unknown
FS2011_03	year	naive	0.01 units	141.6	2020	male
FS2011_03	year	postFSH	0.01 units	293.7	2020	male
FS2011_06	year	naive	0.01 units	20.7	2020	unknown
FS2011_06	year	postFSH	0.01 units	34.4	2020	unknown
FS2011_07	year	naive	0.01 units	1193.2	2020	male
FS2011_07	year	postFSH	0.01 units	2209.5	2020	male
FS2012_01	year	naive	0.01 units	53.8	2020	male
FS2012_01	year	postFSH	0.01 units	199.3	2020	male
FS2012_03	year	naive	0.01 units	32.7	2020	unknown
FS2012_03	year	postFSH	0.01 units	93	2020	unknown
FS2013_01	year	naive	0.01 units	10.7	2020	female
FS2013_01	year	postFSH	0.01 units	24.6	2020	female
FS2013_02	year	naive	0.01 units	18.8	2020	female
FS2013_02	year	postFSH	0.01 units	23.3	2020	female
FS2013_03	year	naive	0.01 units	26.8	2020	female
FS2013_03	year	postFSH	0.01 units	53.7	2020	female
FS2013_05	year	naive	0.01 units	18.3	2020	unknown
FS2013_05	year	postFSH	0.01 units	92.4	2020	unknown
FS2013_06	year	naive	0.01 units	13.8	2020	female
FS2013_06	year	postFSH	0.01 units	28.6	2020	female
FS2013_07	year	naive	0.01 units	11.8	2020	female
FS2013_07	year	postFSH	0.01 units	15.9	2020	female
FS2013_08	year	naive	0.01 units	22	2020	female
FS2013_08	year	postFSH	0.01 units	79	2020	female
FS2013_09	year	naive	0.01 units	29.5	2020	female
FS2013_09	year	postFSH	0.01 units	75.1	2020	female
FS2014_01	year	naive	0.01 units	12.7	2020	unknown
FS2014_01	year	postFSH	0.01 units	44.8	2020	unknown
FS2014_02	year	naive	0.01 units	104.2	2020	male
FS2014_02	year	postFSH	0.01 units	184	2020	male
FS2014_04	year	naive	0.01 units	34.3	2020	male
FS2014_04	year	postFSH	0.01 units	160.2	2020	male
FS2014_05	year	naive	0.01 units	39.1	2020	female
FS2014_05	year	postFSH	0.01 units	131.3	2020	female
FS2014_06	year	naive	0.01 units	40.9	2020	male
FS2014_06	year	postFSH	0.01 units	116	2020	male
FS2015_01	year	naive	0.01 units	26.1	2020	female
FS2015_01	year	postFSH	0.01 units	143.7	2020	female
FS2015_02	year	naive	0.01 units	52.7	2020	male
FS2015_02	year	postFSH	0.01 units	388.1	2020	male
FS2015_03	year	naive	0.01 units	124.5	2020	male
FS2015_03	year	postFSH	0.01 units	474.2	2020	male
FS2015_04	year	naive	0.01 units	173	2020	male
FS2015_04	year	postFSH	0.01 units	343.5	2020	male
FS2015_05	year	naive	0.01 units	142.1	2020	male
FS2015_05	year	postFSH	0.01 units	393.5	2020	male
FS2015_06	year	naive	0.01 units	494.7	2020	male
FS2015_06	year	postFSH	0.01 units	2047	2020	male
FS2015_08	year	naive	0.01 units	207.5	2020	male
FS2015_08	year	postFSH	0.01 units	430.1	2020	male
GLS2001_01	year	naive	0.01 units	15	2020	female
GLS2001_01	year	postFSH	0.01 units	19.2	2020	female
GLS2001_02	year	naive	0.01 units	57.4	2020	female
GLS2001_02	year	postFSH	0.01 units	49.9	2020	female
GLS2001_03	year	naive	0.01 units	20.7	2020	female
GLS2001_03	year	postFSH	0.01 units	33.7	2020	female
GLS2001_06	year	naive	0.01 units	24	2020	female
GLS2001_06	year	postFSH	0.01 units	35.8	2020	female
GLS2001_07	year	naive	0.01 units	19.3	2020	female
GLS2001_07	year	postFSH	0.01 units	24.8	2020	female
GLS2001_08	year	naive	0.01 units	20.8	2020	female
GLS2001_08	year	postFSH	0.01 units	23.6	2020	female
GLS2001_10	year	naive	0.01 units	26.1	2020	unknown
GLS2001_10	year	postFSH	0.01 units	26.2	2020	unknown
GLS2002_02	year	naive	0.01 units	21.2	2020	female
GLS2002_02	year	postFSH	0.01 units	26.8	2020	female
GLS2002_03	year	naive	0.01 units	21.5	2020	female
GLS2002_03	year	postFSH	0.01 units	33.5	2020	female
GLS2002_04	year	naive	0.01 units	26.5	2020	female
GLS2002_04	year	postFSH	0.01 units	26	2020	female
GLS2002_05	year	naive	0.01 units	22.2	2020	female
GLS2002_05	year	postFSH	0.01 units	26.7	2020	female
GLS2003_01	year	naive	0.01 units	17	2020	female
GLS2003_01	year	postFSH	0.01 units	49.3	2020	female
GLS2003_02	year	naive	0.01 units	78.8	2020	unknown
GLS2003_02	year	postFSH	0.01 units	48.3	2020	unknown
GLS2003_04	year	naive	0.01 units	50.7	2020	female
GLS2003_04	year	postFSH	0.01 units	105.9	2020	female
GLS2003_05	year	naive	0.01 units	23.8	2020	female
GLS2003_05	year	postFSH	0.01 units	53.9	2020	female
GLS2003_06	year	naive	0.01 units	30.6	2020	female
GLS2003_06	year	postFSH	0.01 units	68.2	2020	female
GLS2005_01	year	naive	0.01 units	29.7	2020	female
GLS2005_01	year	postFSH	0.01 units	49.8	2020	female
GLS2005_02	year	naive	0.01 units	16.5	2020	female
GLS2005_02	year	postFSH	0.01 units	32.3	2020	female
GLS2005_03	year	naive	0.01 units	148.4	2020	male
GLS2005_03	year	postFSH	0.01 units	326.6	2020	male
GLS2005_04	year	naive	0.01 units	72.9	2020	male
GLS2005_04	year	postFSH	0.01 units	188.4	2020	male
FS2010_05	year	naive	0.01 units	343.4	2020	male
FS2011_04	year	naive	0.01 units	400.6	2020	male
FS2014_03	year	naive	0.01 units	79.7	2020	unknown
FS2001_02	hatch	naive	0.01 units	20.6	2020	female
FS2001_03	hatch	naive	0.01 units	40.1	2020	female
FS2002_03	hatch	naive	0.01 units	23.6	2020	unknown
FS2002_05	hatch	naive	0.01 units	22	2020	female
FS2002_10	hatch	naive	0.01 units	18.1	2020	female
FS2003_04	hatch	naive	0.01 units	17.4	2020	female
FS2003_05	hatch	naive	0.01 units	17.9	2020	female
FS2003_06	hatch	naive	0.01 units	14.2	2020	female
FS2003_07	hatch	naive	0.01 units	15.1	2020	female
FS2003_08	hatch	naive	0.01 units	22.8	2020	female
FS2004_01	hatch	naive	0.01 units	11.4	2020	female
FS2004_04	hatch	naive	0.01 units	6.6	2020	female
FS2004_05	hatch	naive	0.01 units	11.9	2020	female
FS2004_07	hatch	naive	0.01 units	16.3	2020	female
FS2004_08	hatch	naive	0.01 units	16	2020	male
FS2004_10	hatch	naive	0.01 units	14.1	2020	female
FS2004_11	hatch	naive	0.01 units	10.2	2020	female
FS2005_01	hatch	naive	0.01 units	15.9	2020	female
FS2005_03	hatch	naive	0.01 units	22.3	2020	female
FS2005_05	hatch	naive	0.01 units	13.9	2020	female
FS2006_01	hatch	naive	0.01 units	9.8	2020	unknown
FS2006_02	hatch	naive	0.01 units	15.4	2020	female
FS2006_05	hatch	naive	0.01 units	21.4	2020	female
FS2006_06	hatch	naive	0.01 units	13	2020	female
FS2006_07	hatch	naive	0.01 units	5	2020	female
FS2006_08	hatch	naive	0.01 units	17	2020	female
FS2006_09	hatch	naive	0.01 units	35.8	2020	female
FS2008_02	hatch	naive	0.01 units	15.4	2020	female
FS2008_07	hatch	naive	0.01 units	13.3	2020	female
FS2009_01	hatch	naive	0.01 units	21	2020	male
FS2009_02	hatch	naive	0.01 units	42	2020	male
FS2009_05	hatch	naive	0.01 units	19.1	2020	male
FS2009_07	hatch	naive	0.01 units	18.3	2020	male
FS2010_01	hatch	naive	0.01 units	84.8	2020	male
FS2010_02	hatch	naive	0.01 units	90.3	2020	male
FS2010_03	hatch	naive	0.01 units	160.9	2020	male
FS2010_04	hatch	naive	0.01 units	14.4	2020	female
FS2011_01	hatch	naive	0.01 units	17.9	2020	female
FS2011_03	hatch	naive	0.01 units	19.9	2020	male
FS2011_07	hatch	naive	0.01 units	227.8	2020	male
FS2013_01	hatch	naive	0.01 units	15.2	2020	female
FS2009_03	hatch	naive	0.01 units	23	2020	male
FS2013_05	hatch	naive	0.01 units	14.9	2020	unknown
FS2013_06	hatch	naive	0.01 units	13.3	2020	female
FS2014_02	hatch	naive	0.01 units	27.3	2020	male
FS2014_05	hatch	naive	0.01 units	32.9	2020	female
FS2015_01	hatch	naive	0.01 units	18.9	2020	female
FS2015_03	hatch	naive	0.01 units	32.4	2020	male
FS2015_04	hatch	naive	0.01 units	28.9	2020	male
FS2015_05	hatch	naive	0.01 units	21.5	2020	male
FS2015_06	hatch	naive	0.01 units	36.7	2020	male
GLS2001_01	hatch	naive	0.01 units	18.1	2020	female
GLS2001_03	hatch	naive	0.01 units	22	2020	female
GLS2001_06	hatch	naive	0.01 units	18.2	2020	female
GLS2001_10	hatch	naive	0.01 units	10.7	2020	unknown
GLS2002_02	hatch	naive	0.01 units	17.2	2020	female
GLS2002_03	hatch	naive	0.01 units	14.6	2020	female
GLS2002_04	hatch	naive	0.01 units	22.3	2020	female
GLS2002_05	hatch	naive	0.01 units	11	2020	female
GLS2003_01	hatch	naive	0.01 units	21	2020	female
GLS2003_04	hatch	naive	0.01 units	19.3	2020	female
GLS2003_05	hatch	naive	0.01 units	18.7	2020	female
GLS2003_06	hatch	naive	0.01 units	29.2	2020	female
GLS2005_02	hatch	naive	0.01 units	17.7	2020	female
GLS2005_03	hatch	naive	0.01 units	28	2020	male
GLS2005_04	hatch	naive	0.01 units	32.1	2020	male
