# Supplementary material for: A comparison of non-surgical methods for sexing young gopher tortoises (Gopherus polyphemus)
Source: PeerJ. 2022 Jun 14;10:e13599. doi: 10.7717/peerj.13599 (PMC9205304; doi:10.7717/peerj.13599)
Supplement: Supplemental Information 1 [file peerj-10-13599-s001.zip › Code_and_Data_supp_mat/hormone_analyses.R]

############################################################################################################## 
# Code for "Non-surgical methods for sexing young gopher tortoises (Gopherus polyphemus)"                    #
# K. Loope, updated: 12/7/21    	                                                                           #
# Notes:                                                                                                     #
# 1.  IMPORTANT: In this document, "yearling" refers to 4-8 mo tortoises (changed to "hatchlings" in text)   #  
# 2.  IMPORTANT: Also, here "hatchling" refers to what are called "neonates" (<7 days old) in main text.     #
# 3.  There is one required data file: "all_testosterone_data.csv".  Place this in your working directory    #
#     and load by setting working directory to that path.                                                    #
# 4.  Please email kjloope@gmail.com with any errors discovered or questions.                                #
##############################################################################################################

rm(list=ls())


###################################
##########  SET WORKING DIRECTORY


setwd("/Users/kevinloope/Dropbox/GopherTortoise/Analysis/FSH_testosterone/Data/For_R")

getwd()


###### Load packages ####
library(ggplot2) 
library(RColorBrewer)
library(cowplot)
library(gridExtra)
library(grid)
library(dplyr)
library(tidyr)
library(ggforce)
library(ggpubr)
library(plotrix)
library(MKinfer)
library(fitdistrplus)
library(EnvStats)
library(abind)


########### Functions ###########
#these are custom functions used to caluclate threshholds etc.   Addl functions for jackknifing and bootstrapping are below in those sections.
#here's a function to fit the distirbutions and plot them
fitmydists<-function(data,names,addKDP=T){
  #data=hatch_naive[hatch_naive$sex=="female",]$concentration
  fit_lnorm<-fitdist(data,"lnorm")
  fit_gamma<-fitdist(data,"gamma")
  
  num_of_samples=100000
  y_lnorm <- rlnorm(num_of_samples, meanlog = fit_lnorm$estimate[1], sdlog = fit_lnorm$estimate[2])
  y_gamma <- rgamma(num_of_samples, shape = fit_gamma$estimate[1], rate = fit_gamma$estimate[2])
  
  ks_lnorm<-ks.test(data, y_lnorm)
  ks_gamma<-ks.test(data, y_gamma)
  
  print("K-S test for log-normal distribution:")
  print(ks_lnorm)
  print("K-S test for gamma distribution:")
  print(ks_gamma)
  
  #plot lognormal
  par(mfrow = c(2, 1))
  h_lnorm<-hist(log(data),main=paste(names," - lnorm"),prob=T)
  xfit_lnorm<-seq(min(log(data)),max(log(data)),length=40)
  yfit_lnorm<-dnorm(xfit_lnorm,mean=fit_lnorm$estimate[1],sd=fit_lnorm$estimate[2])
  
  #yfit_lnorm <- yfit_lnorm*diff(h_lnorm$mids[1:2])*length(data)
  
  #plot(h_lnorm,main=paste(names," - lnorm"))
  if(addKDP){lines(density(log(data)), col = "black")}
  lines(xfit_lnorm, yfit_lnorm, col="blue", lwd=2)
  #text("K-S test:",x=max(log(data)),y=max(h_lnorm$counts),adj=c(1,1))
  text(paste("K-S test: \n","D = ",round(ks_lnorm$statistic,2)," p = ",round(ks_lnorm$p.value,2)),x=max(h_lnorm$breaks),y=max(h_lnorm$density),adj=c(1,1))
  
  
  #plot gamma
  h_gamma<-hist(data,main=paste(names," - gamma"),prob=T)
  xfit_gamma<-seq(min(data),max(data),length=40)
  yfit_gamma<-dgamma(xfit_gamma,shape=fit_gamma$estimate[1],rate=fit_gamma$estimate[2])
  
  #yfit_gamma <- yfit_gamma*diff(h_gamma$mids[1:2])*length(data)
  
  #plot(h_gamma,main=paste(names," - gamma"))
  if(addKDP){lines(density(data), col = "black")}
  lines(xfit_gamma, yfit_gamma, col="red", lwd=2)
  #text("K-S test:",x=max(data),y=max(h_gamma$breaks),adj=c(1,1))
  text(paste("K-S test: \n","D = ",round(ks_gamma$statistic,2)," p = ",round(ks_gamma$p.value,2)),x=max(h_gamma$breaks),y=max(h_gamma$density),adj=c(1,1))
  
}

#the following fucntions are used to calculate the various thresholds
#some helper functions to give the probability of a male ahving less than T = x, or a female having greater than T = x 
maleper<-function(x,data){
  sum(subset(data,sex=="male")$concentration<x)/length(subset(data,sex=="male")$concentration)
}
femaleper<-function(x,data){
  sum(subset(data,sex=="female")$concentration>x)/length(subset(data,sex=="female")$concentration)
}


#get the error rate (based on the actual data, not a fitted distribution)
errorfunc<-function(x,data){
  maleper(x,data)+femaleper(x,data)
}

#now find the T value that minimizes the summed error rate
minerrorval<-function(data){
  tvals<-seq(min(data$concentration)+1,max(data$concentration)-1,by=.1)
  errors<-sapply(tvals,errorfunc,data=data)
  #plot(tvals,errors)
  topt<-mean(tvals[errors==min(errors)])
  #print(paste("t value is:",topt))
  #print(paste("percent error for males is:",round(100*maleper(topt,data),1)))  
  #print(paste("percent error for females is:",round(100*femaleper(topt,data),1)))  
  
  c(topt,round(100*maleper(topt,data),1),round(100*femaleper(topt,data),1))
}


#to get the equal error rate, first calculate teh difference between the error rates for a given value of T
eqerrorfunc<-function(x,data){
  abs(maleper(x,data)-femaleper(x,data)) #when is the male and female error equal?
}


eqerrorval<-function(data){
  tvals<-seq(min(data$concentration)+1,max(data$concentration)-1,by=1) #make a range of t values
  diffs<-sapply(tvals,eqerrorfunc,data=data) #calculate the differences in errors
  topt<-mean(tvals[diffs==min(diffs)]) #choose the average of the tvalues with the lowest difference
  #plot(tvals,diffs)
  #print(paste("t value is:",topt))
  #print(paste("percent error for males is:",round(maleper(topt,data)*100,1)))  
  #print(paste("percent error for females is:",round(femaleper(topt,data)*100,1)))  
  c(topt,round(maleper(topt,data)*100,1),round(femaleper(topt,data)*100,1))
}


#use bayes theorem to calculate the probablity that a given individual is female, given a t value < x (assuming equal probability of either sex, and calculating overal probability based on each sex individually, avoiding bias due to sample sex ratio bias)
pfemalefunc<-function(x,data){ #relative likelihood of an individual being female, given a T value less than x.
  maleprob<- sum(subset(data,sex=="male")$concentration<x)/length(subset(data,sex=="male")$concentration)
  femaleprob<-sum(subset(data,sex=="female")$concentration<x)/length(subset(data,sex=="female")$concentration)
  femaleprob/((maleprob+femaleprob))
}

pmalefunc<-function(x,data){ #relative likelihood of an individual being male, given a T value less than x.
  maleprob<- sum(subset(data,sex=="male")$concentration>x)/length(subset(data,sex=="male")$concentration)
  femaleprob<-sum(subset(data,sex=="female")$concentration>x)/length(subset(data,sex=="female")$concentration)
  maleprob/((maleprob+femaleprob))
}


#estimate the relative likelihood for the whole range of t values, then estimate the T value threshold that corresponds to a given relative probability of being male (greater than x) or female (less than x).  Does this by fitting a spline to the relative likelihood results for each possible value of T.
relativeprobsval<-function(data,prob){
  
  seq<-seq(min(data$concentration)+1,max(data$concentration)-1,by=.1)
  fcurve<-sapply(seq,pfemalefunc,data=data)
  mcurve<-sapply(seq,pmalefunc,data=data)
  
  fcurve.spl <- smooth.spline(seq,fcurve, df=20) #fit a female curve spline
  #plot(seq,fcurve)
  #lines(fcurve.spl,col="red",lwd=2)
  
  fpred<-predict(fcurve.spl,seq)$x[which.min(abs(predict(fcurve.spl,seq)$y-prob))] #what is the t value below which 90% likely to be female?
  #print(paste("below a threshold of:", fpred,"the relative likelihood of being female is:", prob*100,"%"))
  mcurve.spl <- smooth.spline(seq,mcurve, df=20)
  #plot(seq,mcurve)
  #lines(mcurve.spl,col="red",lwd=2)
  mpred<-predict(mcurve.spl,seq)$x[which.min(abs(predict(mcurve.spl,seq)$y-prob))]#what is the t value above which 90% likely to be male?
  #print(paste("above a threshold of:", mpred,"the relative likelihood of being male is:", prob*100,"%"))
  #print(paste("adopting these thresholds means calling", round(femaleper(fpred,data)*100,1),"% of females and ", round(maleper(mpred,data)*100,1),"% of males unknown."))
  c(prob,fpred,mpred,round(femaleper(fpred,data)*100,1),round(maleper(mpred,data)*100,1))
}

#write a function to make a table for a given vector of probabilities for the relativeprobs function
allthreshes<-function(data,probs){
  name<-deparse(substitute(data))
  out<-list()
  for(i in 1:length(probs)){
    out[[i]]<-c(minerrorval(data),eqerrorval(data),relativeprobsval(data,probs[i]))
  }
  out.df<-as.data.frame(do.call(rbind, out))
  names(out.df)<-c("tmin","perFmin","perMmin","teq","perFeq","perMeq","rp","tlow","thigh","perFrp","perMrp")
  
  out.df$dataset<-name
  out.df
}


###### IMPORT AND ORGANIZE DATA ####

#testosterone data
tdata<-read.csv("all_testosterone_data.csv",stringsAsFactors = F)
tdata$sexnum<-0
tdata[tdata$sex=="male",]$sexnum<-1
tdata[tdata$sex=="unknown",]$sexnum<-NA

#get some colors
mycolors<-brewer.pal(n = 4, name = 'RdBu')
display.brewer.pal(n=4,name="RdBu")
display.brewer.pal(n=9,name="OrRd")
myoranges<-brewer.pal(n=9,name="OrRd")[c(5,7,9)]


#generate subsets for plotting and analysis

####### HATCH NAIVE #########
hatch_naive<-subset(tdata,treatment == "naive" & age == "hatch" & sex != "unknown")
hatch_naive<-hatch_naive[
  with(hatch_naive, order(sex, concentration)),
  ] #reorder to sort by sex then concentration
hatch_naive$order<-c(1:nrow(hatch_naive)) #set the new order as a column

#get means for each sex, and sample sizes
hatch_naive[,c("concentration","sex","year")] %>%
  group_by(sex,year) %>%
  summarise(mean = mean(concentration), n = n())


####### YEARLING NAIVE #########
year_naive<-subset(tdata,treatment == "naive" & age == "year" & sex != "unknown")
year_naive<-year_naive[
  with(year_naive, order(sex, concentration)),
  ] #reorder to sort by sex then concentration


year_naive$order<-c(1:nrow(year_naive)) #set the new order as a column

#get means for each sex, and sample sizes
year_naive[,c("concentration","sex","year")] %>%
  group_by(sex,year) %>%
  summarise(mean = mean(concentration), n = n())

year_naive[,c("concentration","sex")] %>%
  group_by(sex) %>%
  summarise(mean = mean(concentration), n = n())

year_naive$sexyear<-paste0(year_naive$sex,year_naive$year)


####### JUV NAIVE ##########

juv_naive<-subset(tdata,treatment == "naive" & age == "juv" & sex != "unknown")
juv_naive<-juv_naive[
  with(juv_naive, order(sex, concentration)),
  ] #reorder to sort by sex then concentration


juv_naive$order<-c(1:nrow(juv_naive)) #set the new order as a column

#get means for each sex, and sample sizes
juv_naive[,c("concentration","sex")] %>%
  group_by(sex) %>%
  summarise(mean = mean(concentration), n = n())


####### HATCH postFSH #########
hatch_post<-subset(tdata,treatment == "postFSH" & age == "hatch" & sex != "unknown" & !is.na(concentration))
hatch_post<-hatch_post[
  with(hatch_post, order(sex, concentration)),
  ] #reorder to sort by sex then concentration
hatch_post$order<-c(1:nrow(hatch_post)) #set the new order as a column

#get means for each sex, and sample sizes
hatch_post[,c("concentration","sex","year")] %>%
  group_by(sex,year) %>%
  summarise(mean = mean(concentration), n = n())

####### YEARLING postFSH #########
year_post<-subset(tdata,treatment == "postFSH" & age == "year" & sex != "unknown")
year_post<-year_post[
  with(year_post, order(sex, concentration)),
  ] #reorder to sort by sex then concentration

subset(tdata,treatment == "postFSH" & age == "year")
unique(tdata$age)
year_post$order<-c(1:nrow(year_post)) #set the new order as a column

#get means for each sex, and sample sizes
year_post[,c("concentration","sex","year","dose","treatment")] %>%
  group_by(sex,year,dose,treatment) %>%
  summarise(mean = mean(concentration), n = n())

year_post[,c("concentration","sex")] %>%
  group_by(sex) %>%
  summarise(mean = mean(concentration), n = n())

year_post$sexyear<-paste0(year_post$sex,year_post$year)

####### YEARLING postFSH only 2018#########
year_post2018<-subset(tdata,treatment == "postFSH" & age == "year" & sex != "unknown" & year==2018)
year_post2018<-year_post2018[
  with(year_post2018, order(sex, concentration)),
  ] #reorder to sort by sex then concentration


year_post2018$order<-c(1:nrow(year_post2018)) #set the new order as a column

#get means for each sex, and sample sizes
year_post2018[,c("concentration","sex","year")] %>%
  group_by(sex,year) %>%
  summarise(mean = mean(concentration), n = n())

year_post2018[,c("concentration","sex")] %>%
  group_by(sex) %>%
  summarise(mean = mean(concentration), n = n())


####### YEARLING postFSH only 2020#########
year_post2020<-subset(tdata,treatment == "postFSH" & age == "year" & sex != "unknown" & year==2020)
year_post2020<-year_post2020[
  with(year_post2020, order(sex, concentration)),
  ] #reorder to sort by sex then concentration


year_post2020$order<-c(1:nrow(year_post2020)) #set the new order as a column

#get means for each sex, and sample sizes
year_post2020[,c("concentration","sex","year")] %>%
  group_by(sex,year) %>%
  summarise(mean = mean(concentration), n = n())

year_post2020[,c("concentration","sex")] %>%
  group_by(sex) %>%
  summarise(mean = mean(concentration), n = n())

write.csv(year_post2020,"year_post2020.csv",row.names = F)

########## FITTING DISTRIBUTIONS (not used in analysis, just for visualization) ##########

#Naive female hatchlings
fitmydists(subset(hatch_naive,sex=="female")$concentration,"naive female hatchlings")
#Naive male hatchlings
fitmydists(subset(hatch_naive,sex=="male")$concentration,"naive male hatchlings")

#postFSH female hatchlings
fitmydists(subset(hatch_post,sex=="female")$concentration,"post-FSH female hatchlings")
#postFSH female hatchlings
fitmydists(subset(hatch_post,sex=="male")$concentration,"post-FSH male hatchlings")

#Naive female yearlings
fitmydists(subset(year_naive,sex=="female")$concentration,"naive female yearlings")
#Naive male hatchlings
fitmydists(subset(year_naive,sex=="male")$concentration,"naive male yearlings")

#postFSH female hatchlings
fitmydists(subset(year_post,sex=="female")$concentration,"post-FSH female yearlings")
#postFSH female hatchlings
fitmydists(subset(year_post,sex=="male")$concentration,"post-FSH male yearlings")

#Naive female juveniles
fitmydists(subset(juv_naive,sex=="female")$concentration,"naive female juveniles")
#Naive male hatchlings
fitmydists(subset(juv_naive,sex=="male")$concentration/1000,"naive male juveniles")


########## CALCULATING VARIOUS THRESHOLDS FOR TESTOSTERONE #################

#these take a while to run.
allhn<-allthreshes(hatch_naive,c(0.8,0.9,.95))
allyn<-allthreshes(year_naive,c(0.8,0.9,.95))
allhpost<-allthreshes(hatch_post,c(0.8,0.9,.95))
#allypost<-allthreshes(year_post,c(0.8,0.9,.95))
allypost2020<-allthreshes(year_post2020,c(0.8,0.9,0.95)) #only use 2020 data for postFSH hatchlings (2018 torts were run wtih different concentrations of FSH in prelim trials)


########## jackknifing - leave one out cross-validation of threshold estimation ###############

#here's a function that makes a list of data frames for leave-one-out cross-validation of threshold method
leave1list<-function(data){
list<-list()
for(i in 1:nrow(data)){
  list[[i]]<-data[-c(i),]
}
list
}


hatch_naive_leave1<-leave1list(hatch_naive)
year_naive_leave1<-leave1list(year_naive)
hatch_post_leave1<-leave1list(hatch_post)
year_post2020_leave1<-leave1list(year_post2020)

#these take a while to run
allhn_leave<-lapply(hatch_naive_leave1,allthreshes,probs=c(0.8,0.9,.95))
allyn_leave<-lapply(year_naive_leave1,allthreshes,probs=c(0.8,0.9,.95))
allhpost_leave<-lapply(hatch_post_leave1,allthreshes,probs=c(0.8,0.9,.95))
#allypost_leave<-lapply(year_post_leave1,allthreshes,probs=c(0.8,0.9,.95))
allypost2020_leave<-lapply(year_post2020_leave1,allthreshes,probs=c(0.8,0.9,.95))


#optionally write them to file so don't have to run them again
#write.csv(do.call(rbind,allhn_leave),"allhn_leave.csv",row.names=F)
#write.csv(do.call(rbind,allyn_leave),"allyn_leave.csv",row.names=F)
#write.csv(do.call(rbind,allhpost_leave),"allhpost_leave.csv",row.names=F)
#write.csv(do.call(rbind,allypost_leave),"allypost_leave.csv",row.names=F)


#leave one out cross-validation
get.threshes<-function(list){
  as.data.frame(t(sapply(list,function(x){x[1,c("tmin","teq")]})))
}


#input the original data frame and the list of leave-one-out thresholds to get the leave-one-out error rates for each
errors.from.leave1<-function(data, threshlist){
data2<-cbind(data,get.threshes(threshlist))
data2$tmin_pred<-NA
data2[data2$concentration<data2$tmin,]$tmin_pred<-"female"
data2[data2$concentration>=data2$tmin,]$tmin_pred<-"male"


data2$teq_pred<-NA
data2[data2$concentration<data2$teq,]$teq_pred<-"female"
data2[data2$concentration>=data2$teq,]$teq_pred<-"male"

#tmin_pred female error
a<-table(data2[,c("sex","tmin_pred")])["female","male"]/sum(table(data2[,c("sex","tmin_pred")])["female",])

#tmin_pred male error 
b<-table(data2[,c("sex","tmin_pred")])["male","female"]/sum(table(data2[,c("sex","tmin_pred")])["male",])
 
mintot<-sum(table(data2[,c("sex","tmin_pred")])["male","female"],table(data2[,c("sex","tmin_pred")])["female","male"])/sum(table(data2[,c("sex","tmin_pred")]))

#teq_pred female error
c<-table(data2[,c("sex","teq_pred")])["female","male"]/sum(table(data2[,c("sex","teq_pred")])["female",])

#teq_pred male error 
d<-table(data2[,c("sex","teq_pred")])["male","female"]/sum(table(data2[,c("sex","teq_pred")])["male",])

eqtot<-sum(table(data2[,c("sex","teq_pred")])["male","female"],table(data2[,c("sex","teq_pred")])["female","male"])/sum(table(data2[,c("sex","teq_pred")]))

out<-c(a,b,mintot,c,d,eqtot)
names(out)<-c("tmin_Ferror","tmin_Merror","tmin_overallerror","teq_Ferror","teq_Merror","teq_overall_error")
out
}
#hatchling naive
errors.from.leave1(hatch_naive,allhn_leave)

#yearling naive
errors.from.leave1(year_naive,allyn_leave)

#hatchling post
errors.from.leave1(hatch_post,allhpost_leave)

#hatchling post (2020 only)
errors.from.leave1(year_post2020,allypost2020_leave)
#these are the errors used in table 4


###### bootstrapping - resampling the samples to see how well the thresholds hold up #########

resampler<-function(df){
  males<-df[df$sex=="male",]
  females<-df[df$sex=="female",]
  nm<-nrow(males)
  nf<-nrow(females)
  malesResample <- males[sample(nm,nm,replace=T),]
  femalesResample <- females[sample(nf,nf,replace=T),]
  rbind(malesResample,femalesResample)
}
resampler(hatch_naive)

sample(20,20,replace=T)

#generate lists of resampled DFs to feed into the thresholder
#hnBS<-replicate(100,resampler(hatch_naive),simplify=F)
#ynBS<-replicate(100,resampler(year_naive),simplify=F)
#hpBS<-replicate(100,resampler(hatch_post),simplify=F)
#ypBS<-replicate(100,resampler(year_post),simplify=F)

#now run these through the thresholder for lists
#allhn_bs<-lapply(hnBS,allthreshes,probs=c(0.8,0.9,.95))
#allyn_bs<-lapply(ynBS,allthreshes,probs=c(0.8,0.9,.95))
#allhpost_bs<-lapply(hpBS,allthreshes,probs=c(0.8,0.9,.95))
#allypost_bs<-lapply(ypBS,allthreshes,probs=c(0.8,0.9,.95))

#those were all now run on the cluster (1000 replicates) because tehy take so long. They can be imported here:


#these took forever to run, so let's output them and re-import if we need
#names(allhn_bs)<-paste0("allhn_bs",sprintf('%0.3d', 1:100))
#sapply(names(allhn_bs), 
 #      function (x) write.csv(allhn_bs[[x]], file=paste(x, "csv", sep=".") )   )

#names(allyn_bs)<-paste0("allyn_bs",sprintf('%0.3d', 1:100))
#sapply(names(allyn_bs), 
  #     function (x) write.csv(allyn_bs[[x]], file=paste(x, "csv", sep=".") )   )

#names(allhpost_bs)<-paste0("allhpost_bs",sprintf('%0.3d', 1:100))
#sapply(names(allhpost_bs), 
#       function (x) write.csv(allhpost_bs[[x]], file=paste(x, "csv", sep=".") )   )

#names(allypost_bs)<-paste0("allypost_bs",sprintf('%0.3d', 1:100))
#sapply(names(allypost_bs), 
 #      function (x) write.csv(allypost_bs[[x]], file=paste(x, "csv", sep=".") )   )


# now we want to get the mean SE across these replicates

#first, drop the data column so we can abind the matrices together
#allhn_bs<-lapply(allhn_bs,function(x){x[,setdiff(names(x),c("dataset"))]})
#allyn_bs<-lapply(allyn_bs,function(x){x[,setdiff(names(x),c("dataset"))]})
#allhpost_bs<-lapply(allhpost_bs,function(x){x[,setdiff(names(x),c("dataset"))]})
#allypost_bs<-lapply(allypost_bs,function(x){x[,setdiff(names(x),c("dataset"))]})

#these were run on a cluster to reduce runtime, exported as csv.  importing back here now.
#import the bootstrapped thresholds from the cluster output (1000 bootstraps)
allhn_bs_df<-read.csv("hnBSrep.csv",stringsAsFactors = F)
allyn_bs_df<-read.csv("ynBSrep.csv",stringsAsFactors = F)
allhpost_bs_df<-read.csv("hpostBSrep.csv",stringsAsFactors = F)
allypost_bs_df<-read.csv("ypost2020BSrep.csv",stringsAsFactors = F)

#break this back into a list of dataframes

#this creates a set of vectors 1:3, 4:6, etc. we then use that to separate the big long df
#back into a list of smaller dfs to use the same code for averaging and the CIs
d<-c(1:nrow(allypost_bs_df))
mysplit<-split(d, ceiling(seq_along(d)/3))
allhn_bs<-lapply(mysplit,function(x){allhn_bs_df[x,]})
allyn_bs<-lapply(mysplit,function(x){allyn_bs_df[x,]})
allhpost_bs<-lapply(mysplit,function(x){allhpost_bs_df[x,]})
allypost_bs<-lapply(mysplit,function(x){allypost_bs_df[x,]})
nrow(allypost_bs_df)
#histograms of tmin
hist(sapply(allhn_bs,function(x){x$tmin[1]}))
hist(sapply(allyn_bs,function(x){x$tmin[1]}))
hist(sapply(allhpost_bs,function(x){x$tmin[1]}))
hist(sapply(allypost_bs,function(x){x$tmin[1]}))

#histograms of teq
hist(sapply(allhn_bs,function(x){x$teq[1]}))
hist(sapply(allyn_bs,function(x){x$teq[1]}))
hist(sapply(allhpost_bs,function(x){x$teq[1]}))
hist(sapply(allypost_bs,function(x){x$teq[1]}))

#now we want to average and get the CI around them
allhn_bs_mean<-round(apply(abind(allhn_bs, along=3), c(1,2), mean),2)
allhn_bs_LCI<-round(apply(abind(allhn_bs, along=3), c(1,2), function(x){quantile(x,c(0.025))}),2)
allhn_bs_UCI<-round(apply(abind(allhn_bs, along=3), c(1,2), function(x){quantile(x,c(0.975))}),2)

allyn_bs_mean<-round(apply(abind(allyn_bs, along=3), c(1,2), mean),2)
allyn_bs_LCI<-round(apply(abind(allyn_bs, along=3), c(1,2), function(x){quantile(x,c(0.025))}),2)
allyn_bs_UCI<-round(apply(abind(allyn_bs, along=3), c(1,2), function(x){quantile(x,c(0.975))}),2)

allhpost_bs_mean<-round(apply(abind(allhpost_bs, along=3), c(1,2), mean),2)
allhpost_bs_LCI<-round(apply(abind(allhpost_bs, along=3), c(1,2), function(x){quantile(x,c(0.025))}),2)
allhpost_bs_UCI<-round(apply(abind(allhpost_bs, along=3), c(1,2), function(x){quantile(x,c(0.975))}),2)

allypost_bs_mean<-round(apply(abind(allypost_bs, along=3), c(1,2), mean),2)
allypost_bs_LCI<-round(apply(abind(allypost_bs, along=3), c(1,2), function(x){quantile(x,c(0.025))}),2)
allypost_bs_UCI<-round(apply(abind(allypost_bs, along=3), c(1,2), function(x){quantile(x,c(0.975))}),2)


#paste them togehter for output to excel and then word
allhn_bs_out<-data.frame(matrix(paste0(allhn_bs_mean," [",allhn_bs_LCI, "-",allhn_bs_UCI,"]"),nrow=3))
allyn_bs_out<-data.frame(matrix(paste0(allyn_bs_mean," [",allyn_bs_LCI, "-",allyn_bs_UCI,"]"),nrow=3))
allhpost_bs_out<-data.frame(matrix(paste0(allhpost_bs_mean," [",allhpost_bs_LCI, "-",allhpost_bs_UCI,"]"),nrow=3))
allypost_bs_out<-data.frame(matrix(paste0(allypost_bs_mean," [",allypost_bs_LCI, "-",allypost_bs_UCI,"]"),nrow=3))
colnames(allhn_bs_out)<-names(allypost_bs[[1]])
colnames(allyn_bs_out)<-names(allypost_bs[[1]])
colnames(allhpost_bs_out)<-names(allypost_bs[[1]])
colnames(allypost_bs_out)<-names(allypost_bs[[1]])

allhn_bs_out$age<-"neonate"
allhn_bs_out$treatment<-"naive"

allyn_bs_out$age<-"yearling"
allyn_bs_out$treatment<-"naive"

allhpost_bs_out$age<-"neonate"
allhpost_bs_out$treatment<-"postFSH"

allypost_bs_out$age<-"yearling"
allypost_bs_out$treatment<-"postFSH"

all_bs_out<-rbind(allhn_bs_out,allyn_bs_out,allhpost_bs_out,allypost_bs_out)

#now output them
write.csv(all_bs_out,"all_bs_out.csv",row.names=F)


write.csv(rbind(allhn,allyn,allhpost,allypost2020),"table1data.csv")


##### Figure 1: hatchling morphological measurements #########
#not in R!####


####### Figure 2: Naive (innate) T levels for each age class ####
#Figure 2a: Naive hatchlings (2020)
F2a<-ggplot(hatch_naive,aes(x=order, y=concentration,fill=sex)) +
  geom_bar(stat="identity") + 
  geom_hline(yintercept=allhn$teq[1],linetype="dashed", color = "black", size=0.5) + 
 
  annotate(geom="text", x=8, y=50, label="21 pg/mL", color="black")+ 
  ylab("[T] (pg/mL)") + 
  xlab("individual") +
  ggtitle("Neonates (Naive)") + 
  theme(legend.position = c(0.15, 0.7))+
  scale_fill_manual(values=c(mycolors[1], mycolors[4]),labels=c("female","male")) + 
  theme(axis.title.x = element_blank(),legend.title = element_blank()) +
  annotate("rect", xmin = 0, xmax = 62, ymin = allhn$tlow[allhn$rp==0.9], ymax = allhn$thigh[allhn$rp==0.9],  alpha = .5) 
  

  
  
#Figure 2b: Naive yearlings (2018 & 2020)
allyn
F2b<-ggplot(year_naive,aes(x=order, y=concentration,fill=sex)) +
  geom_bar(stat="identity") + 
  geom_hline(yintercept=allyn$teq[1],linetype="dashed", color = "black", size=0.5) + 
  annotate(geom="text", x=15, y=90, label="49.5 pg/mL", color="black")+ 
  ylab("[T] (pg/mL)") + 
  xlab("individual") +
  coord_cartesian(ylim = c(0, 510))+
  ggtitle("Hatchlings (Naive)") + 
  theme(legend.title = element_blank())+
  scale_fill_manual(values=c(mycolors[1],mycolors[4]),labels=c("female","male"))+ 
  theme(axis.title.x = element_blank(),legend.position = "none") +
  annotate("rect", xmin = 0, xmax = 113, ymin = allyn$tlow[allyn$rp==0.9], ymax = allyn$thigh[allyn$rp==0.9],  alpha = .5) +  
  annotate(geom="text", x=113, y=500, label="*", size=7,color="black")
  

  

#Figure 2c: Naive juveniles (2015)
F2c<-ggplot(juv_naive,aes(x=order, y=concentration,fill=sex)) +
  geom_bar(stat="identity") + 
  geom_hline(yintercept=700,linetype="dashed", color = "black", size=0.5) + 
  annotate(geom="text", x=3, y=1400, label="700 pg/mL", color="black")+ 
  ylab("[T] (pg/mL)") + 
  xlab("individual") + 
  ggtitle("Juveniles (Naive)") + 
  theme(legend.position = "none",legend.title = element_blank())+
  scale_fill_manual(values=c(mycolors[1],mycolors[4]),labels=c("female","male"))


#Figure 2 all together for export
pdf("Figure2new.pdf",width=5,height=6)
plot_grid(F2a, F2b,F2c, labels = c('A', 'B','C'), label_size = 12,nrow=3)
dev.off()


allypost2020

##########Figure 3 - changes by dose from 2018 #############

yearchange_males2018<-subset(tdata,age=="year" & sex=="male" &dose!="saline" & year==2018)
yearchange_females2018<-subset(tdata,age=="year" & sex=="female"  &dose!="saline" & year==2018)
yearchange_unknown2018<-subset(tdata,age=="year" & sex=="unknown" &dose!="saline" & year==2018)


Fig3a<-ggplot(data=yearchange_males2018, aes(x=treatment, y=concentration, group=tortoise,fill=dose,color=dose)) +
  geom_line(size=0.3) +
  
  geom_point(shape=21) +
  
  xlab("") + ylab("[T] (pg/mL)") + ggtitle("Males") +
  scale_x_discrete(breaks=c("naive","postFSH","sixdays"),
                   labels=c("Naive", "FSH","6 days")) +scale_fill_manual(values=myoranges) +scale_color_manual(values=myoranges)+ 
  theme(legend.position = "none",
        axis.text.x = element_text(angle=45, hjust=1))


Fig3a

Fig3b<-ggplot(data=yearchange_females2018, aes(x=treatment, y=concentration, group=tortoise,fill=dose,color=dose)) +
  geom_line(size=0.3) +
  
  geom_point(shape=21) +
  
  xlab("") + ylab("[T] (pg/mL)") + ggtitle("Females") +
  scale_x_discrete(breaks=c("naive","postFSH","sixdays"),
                   labels=c("Naive", "FSH","6 days")) +
  scale_fill_manual(values=myoranges) +scale_color_manual(values=myoranges)+ 
  theme(legend.position = "none",
        axis.text.x = element_text(angle=45, hjust=1))
  
Fig3b

Fig3c<-ggplot(data=yearchange_unknown2018, aes(x=treatment, y=concentration, group=tortoise,fill=dose,color=dose)) +
  geom_line(size=0.3) +
  
  geom_point(shape=21) +
  
  xlab("") + ylab("[T] (pg/mL)") + ggtitle("Unknown") +
  scale_x_discrete(breaks=c("naive","postFSH","sixdays"),
                   labels=c("Naive", "FSH","6 days")) +
  scale_fill_manual(values=myoranges) +scale_color_manual(values=myoranges)+
  theme(legend.position="none",legend.background = element_rect(fill="lightgrey", size=0, linetype="solid"),
  text = element_text(size=12),
axis.text.x = element_text(angle=45, hjust=1))
Fig3c


l<-get_legend(Fig3c+theme(legend.position="right"))
l
#Figure 3 all together for export
#pdf("Figure3.pdf",width=7,height=4)
grid.arrange(Fig3a, Fig3b, Fig3c,l,nrow=1,ncol=4,widths=c(1,1,1,.6))
#dev.off()


#### Figure 4 - increases for each sex for hatch and yearlings #############

#Figure 4a- hatchlings
#Hatchling averages without and with
hatchonly<-subset(tdata,age=="hatch" & sex %in% c("male","female"))

#mean and SE stats for hatchlings
hatchsummaries<- hatchonly %>%
  group_by(sex,treatment) %>%
  summarize(mean = mean(concentration, na.rm = TRUE),se = std.error(concentration, na.rm = TRUE),count=sum(concentration>0))

#make a fill so i can manually change the fill color
hatchsummaries$fillcolor<-c("1","2","3","4")


#Set up the changes in T values witht reatment datasets for each sex

yearchange_males<-subset(tdata,age=="year" & sex=="male" & treatment %in% c("naive","postFSH") & year==2020)

yearmalesummaries<- yearchange_males %>%
  group_by(sex,treatment) %>%
  summarize(mean = mean(concentration, na.rm = TRUE),se = std.error(concentration, na.rm = TRUE),count=sum(concentration>0))


yearchange_females<-subset(tdata,age=="year" & sex=="female" & treatment %in% c("naive","postFSH") & year==2020)

yearfemalesummaries<- yearchange_females %>%
  group_by(sex,treatment) %>%
  summarize(mean = mean(concentration, na.rm = TRUE),se = std.error(concentration, na.rm = TRUE),count=sum(concentration>0))


yearchange_both<-rbind(yearchange_females,yearchange_males)
yearchange_both$tortoise<-as.factor(yearchange_both$tortoise)
yearchange_both$sex<-as.factor(yearchange_both$sex)
yearchange_both$treatment<-as.factor(yearchange_both$treatment)


Fig4a<-ggplot(hatchsummaries, aes(x=sex, y=mean, fill=fillcolor)) + 
  geom_bar(stat="identity", color="black", 
           position=position_dodge()) +
  geom_errorbar(aes(ymin=mean-se, ymax=mean+se), width=.2,
                position=position_dodge(.9)) +
  scale_fill_manual(values=c(mycolors[2],mycolors[1],mycolors[3],mycolors[4]),
                    labels=c("Naive", "Post-FSH","Naive","Post-FSH"))+
  xlab("")+
  ylab("[T] pg/mL")+ 
  labs(fill="treatment") +
  theme(legend.position=c(0,.8), 
        legend.justification='left',
        legend.direction='vertical') +
  ggtitle("Neonates")+
  scale_x_discrete(breaks=c("female","male"),
                   labels=c("Female", "Male")) +
  geom_text(aes(y = 5, label = c("44", "16","18","36")), vjust = 1,position=position_dodge(0.9))


Fig4b <- ggplot(data=yearchange_males, aes(x=treatment, y=concentration, group=tortoise)) +
  geom_line(size=0.3,colour=mycolors[4]) +
  
  geom_point(size=2.5, shape=21, fill="white", colour=mycolors[4]) +
  
  xlab("") + ylab("[T] (pg/mL)") + ggtitle("Hatchling males") +
  scale_x_discrete(breaks=c("naive","postFSH"),
                   labels=c("Naive", "Post-FSH")) +
  ylim(0,2300)+ 
  annotate("pointrange", x = 2, y = yearmalesummaries$mean[2],
           ymin=(yearmalesummaries$mean[2]-yearmalesummaries$se[2]),
           ymax=(yearmalesummaries$mean[2]+yearmalesummaries$se[2]),
           colour = "black", size = 0.5,pch=15) + 
  annotate("pointrange", x = 1, y = yearmalesummaries$mean[1],
           ymin=(yearmalesummaries$mean[1]-yearmalesummaries$se[1]),
           ymax=(yearmalesummaries$mean[1]+yearmalesummaries$se[1]),
           colour = "black", size = 0.5,pch=15)
  


Fig4c<-ggplot(data=yearchange_females, aes(x=treatment, y=concentration, group=tortoise)) +
  geom_line(size=0.3,colour=mycolors[1]) +
  
  geom_point(size=2.5, shape=21, fill="white", colour=mycolors[1]) +
  
  xlab("") + ylab("[T] (pg/mL)") + ggtitle("Hatchling females") +
  scale_x_discrete(breaks=c("naive","postFSH"),
                   labels=c("Naive", "Post-FSH")) + 
  annotate("pointrange", x = 2, y = yearfemalesummaries$mean[2],
           ymin=(yearfemalesummaries$mean[2]-yearfemalesummaries$se[2]),
           ymax=(yearfemalesummaries$mean[2]+yearfemalesummaries$se[2]),
           colour = "black", size = 0.5,pch=15) + 
  annotate("pointrange", x = 1, y = yearfemalesummaries$mean[1],
           ymin=(yearfemalesummaries$mean[1]-yearfemalesummaries$se[1]),
           ymax=(yearfemalesummaries$mean[1]+yearfemalesummaries$se[1]),
           colour = "black", size = 0.5,pch=15)


#Fig4export
pdf("Figure4new.pdf",height=4,width=7)
plot_grid(Fig4a,Fig4b, Fig4c, labels = "AUTO",nrow=1)
dev.off()


####### Figure 5: postFSH T levels  ####

##Fig5a: postFSH T levels for hatchlings
F5a<-ggplot(hatch_post,aes(x=order, y=concentration,fill=sex)) +
  geom_bar(stat="identity") + 
  geom_hline(yintercept=29.5,linetype="dashed", color = "black", size=0.5) + 
  annotate(geom="text", x=7, y=60, label="29.5 pg/mL", color="black")+ 
  ylab("[T] (pg/mL)") + 
  xlab("individual") +
  ggtitle("Neonates (Post-FSH)") + 
  theme(legend.position = c(.15, 0.7))+
  scale_fill_manual(values=c(mycolors[1], mycolors[4]),labels=c("female","male")) + 
  theme(axis.title.x = element_blank(),legend.title = element_blank()) +
  annotate("rect", xmin = 0, xmax = 48, ymin = allhpost$tlow[allhpost$rp==0.9], ymax = allhpost$thigh[allhpost$rp==0.9],  alpha = .5)  

F5a  


# Figure 5b - 2020 yearlings post FSH
F5b<-ggplot(year_post2020,aes(x=order, y=concentration,fill=sex)) +
  geom_bar(stat="identity") + 
  geom_hline(yintercept=128,linetype="dashed", color = "black", size=0.5) + 
  annotate(geom="text", x=10, y=400, label="128 pg/mL", color="black")+ 
  ylab("[T] (pg/mL)") + 
  xlab("individual") +
  #ylim(c(0,510)) +
  ggtitle("Hatchlings (Post-FSH)") + 
  theme(legend.position = "none")+
  scale_fill_manual(values=c(mycolors[1],mycolors[4]),labels=c("female","male"))+ 
  theme(axis.title.x = element_blank(),legend.title=element_blank()) +
  annotate("rect", xmin = 0, xmax = 88, ymin = allypost2020$tlow[allypost2020$rp==0.9], ymax = allypost2020$thigh[allypost2020$rp==0.9],  alpha = .5)  


#Figure 5 all together for export
pdf("Figure5new.pdf",width=5,height=4)
plot_grid(F5a, F5b, labels = c('A', 'B'), label_size = 12,nrow=2)
dev.off()


##### summary stats for each age group for both before and after FSH ########
#hatchling summaries are here:
hatchsummaries

#yearling female summaries are here:
yearfemalesummaries

#yearling male summary stats are here
yearmalesummaries

#juvenile summary
juv_naive
#mean and SD stats for hatchlings
juvsummaries<- juv_naive %>%
  group_by(sex) %>%
  summarize(mean = mean(concentration, na.rm = TRUE),se = std.error(concentration, na.rm = TRUE),count=sum(concentration>0),max=max(concentration),min=min(concentration))
juvsummaries

######### summary stats for doses #########
yearchange_males2018
yearchange_females2018
yearchange_unknown2018
yearchange_all2018<-subset(tdata,age=="year" &dose!="saline" & year==2018)

all2018wide<-spread(yearchange_all2018, treatment, concentration)

t.test(all2018wide$naive,all2018wide$postFSH,paired=T)


######### summary stats and permutation test for Post FSH change #######


femalewide<-spread(yearchange_females, treatment, concentration)
malewide<-spread(yearchange_males,treatment,concentration)
bothwide<-spread(yearchange_both,treatment,concentration)
bothwide$diff<-bothwide$postFSH-bothwide$naive
bothwide$percent<-(bothwide$postFSH/bothwide$naive)*100-100
#mean female change
mean(femalewide$postFSH-femalewide$naive,na.rm=T)
std.error(femalewide$postFSH-femalewide$naive,na.rm=T)
sum(!is.na(femalewide$postFSH-femalewide$naive))
#mean % increase
mean(femalewide$postFSH/femalewide$naive*100-100,na.rm=T)

#percentage of individuals that increased
sum(femalewide$postFSH-femalewide$naive>0,na.rm=T)/sum(!is.na(femalewide$postFSH-femalewide$naive>0))

#mean male change
mean(malewide$postFSH-malewide$naive,na.rm=T)
std.error(malewide$postFSH-malewide$naive,na.rm=T)
sum(!is.na(malewide$postFSH-malewide$naive))

#mean % increase
mean(malewide$postFSH/malewide$naive*100-100,na.rm=T)

#percentage of individuals that increased
sum(malewide$postFSH-malewide$naive>0,na.rm=T)/sum(!is.na(malewide$postFSH-malewide$naive>0))


#permutation t.test on differences between postFSH and naive T

#numeric difference
perm.t.test(diff ~ sex, data = bothwide, var.equal=FALSE)

#difference in percentage change
perm.t.test(percent ~ sex, data = bothwide, var.equal=FALSE)
