# Supplementary material for: A comparison of non-surgical methods for sexing young gopher tortoises (Gopherus polyphemus)
Source: PeerJ. 2022 Jun 14;10:e13599. doi: 10.7717/peerj.13599 (PMC9205304; doi:10.7717/peerj.13599)
Supplement: Supplemental Information 1 [file peerj-10-13599-s001.zip › Code_and_Data_supp_mat/warps_bottom.csv]

ID	Sex	RW0	RW1	RW2	RW3	RW4	RW5	RW6	RW7	RW8	RW9	RW10	RW11	RW12	RW13	RW14	RW15	RW16	RW17	RW18	RW19	RW20	RW21	RW22	RW23
FS-1801-1 Top.jpg	female	7.36E-03	-1.02E-02	2.18E-02	1.65E-03	-9.83E-03	9.59E-03	1.50E-02	2.68E-03	1.02E-02	3.39E-03	-6.39E-03	2.26E-04	-3.90E-03	2.40E-03	-5.67E-03	-1.89E-03	-2.32E-03	2.42E-03	1.79E-03	-1.24E-03	2.44E-04	6.94E-04	-1.05E-03	1.44E-03
FS-1801-2 Top.jpg	female	-1.09E-02	3.26E-03	-1.47E-02	1.11E-03	-8.17E-03	1.96E-03	-1.45E-03	-6.90E-03	-2.54E-04	1.37E-03	1.82E-03	2.76E-03	-8.41E-04	1.47E-03	1.70E-03	1.14E-03	-4.54E-04	3.24E-03	5.58E-03	2.69E-03	-4.42E-05	1.53E-03	-1.13E-03	1.53E-03
FS-1801-3 Top.jpg	female	-4.65E-04	6.95E-03	-2.09E-03	-1.60E-03	-6.50E-03	8.28E-03	6.36E-03	-8.17E-04	-5.63E-05	3.41E-03	-4.50E-03	5.34E-03	4.54E-03	1.20E-03	-3.41E-03	-1.70E-03	3.15E-03	-1.38E-03	-1.57E-03	-2.44E-03	-3.37E-04	2.20E-03	9.32E-04	-9.50E-04
FS-1801-4 Top.jpg	female	-4.62E-04	4.57E-04	-1.30E-02	8.44E-03	-1.43E-02	-4.00E-03	1.89E-03	4.95E-03	6.98E-03	6.57E-04	4.03E-03	1.51E-03	-3.74E-03	2.75E-03	-1.80E-03	-9.92E-04	3.52E-04	-3.48E-03	2.00E-03	1.48E-03	1.45E-03	-7.98E-04	6.39E-04	1.07E-03
FS-1801-5 Top.jpg	male	-2.04E-02	-1.19E-03	-3.14E-03	1.26E-02	-1.56E-03	-5.23E-05	5.42E-03	-1.93E-04	3.06E-03	-3.87E-03	-1.03E-03	5.19E-03	1.50E-03	-1.78E-03	5.43E-03	-3.31E-03	-1.12E-03	-3.95E-03	2.78E-03	-5.49E-05	4.46E-03	1.31E-03	1.39E-04	-1.54E-03
FS-1801-6 Top.jpg	male	-3.54E-03	8.57E-03	-9.93E-03	-6.20E-04	-2.86E-03	1.22E-02	1.51E-03	-1.73E-03	7.63E-03	1.16E-04	9.00E-04	-2.41E-03	6.04E-03	4.71E-04	-2.74E-03	1.24E-03	-3.32E-03	-1.96E-03	-7.65E-04	-3.04E-03	-2.07E-03	8.60E-04	-1.38E-03	9.46E-04
FS-1802-1 Top.jpg	male	4.96E-03	-8.21E-03	-7.77E-03	-7.81E-03	4.23E-03	-5.68E-03	6.38E-03	-1.08E-02	-2.76E-03	4.71E-03	-3.31E-03	-6.26E-03	-8.22E-04	8.59E-03	-7.68E-04	1.94E-03	5.54E-04	-3.20E-04	1.30E-03	3.44E-03	-1.80E-03	-2.00E-04	-1.88E-04	4.70E-05
FS-1802-2 Top.jpg	female	-3.46E-03	-1.90E-03	4.84E-03	-8.65E-03	5.22E-03	-5.07E-03	-1.05E-02	-4.36E-03	-1.92E-03	5.40E-03	5.10E-04	-1.28E-04	-9.21E-04	-3.05E-03	2.17E-03	-6.65E-03	1.10E-03	-5.32E-03	3.12E-03	2.71E-04	-1.21E-03	3.29E-03	2.51E-05	2.44E-03
FS-1802-3 Top.jpg	male	-1.06E-02	-2.87E-03	-1.65E-03	-3.00E-02	-8.60E-03	-2.16E-02	5.51E-03	-9.22E-03	-6.94E-03	-9.23E-03	5.38E-03	4.18E-03	-6.96E-04	-3.67E-04	-6.53E-03	-5.12E-03	-1.54E-03	-6.70E-04	-4.55E-04	-1.66E-03	2.34E-03	-1.92E-03	-1.51E-04	4.47E-05
FS-1802-4 Top.jpg		1.66E-02	-3.41E-03	9.65E-04	1.10E-02	1.19E-03	-1.31E-02	-1.23E-03	-1.71E-03	-3.65E-03	2.44E-04	3.78E-03	-6.47E-03	5.03E-03	-3.52E-03	6.61E-04	1.64E-03	7.11E-04	-1.76E-03	8.24E-04	-4.30E-03	9.42E-04	7.82E-04	5.18E-04	6.99E-04
FS-1802-5 Top.jpg	male	-1.29E-02	-7.42E-03	-1.01E-02	-4.07E-03	-9.49E-03	-7.60E-03	3.87E-03	-1.82E-04	4.26E-04	-3.22E-03	-1.66E-04	-6.86E-03	-1.01E-03	-5.22E-03	1.78E-04	6.19E-03	-5.15E-03	-1.48E-03	-2.26E-03	1.28E-03	-2.75E-03	1.02E-03	9.24E-04	-7.84E-04
FS-1802-6 Top.jpg		-9.37E-03	7.06E-03	3.48E-04	-6.01E-03	2.52E-03	-2.75E-05	1.90E-03	-4.40E-03	4.02E-03	-1.19E-03	-1.07E-02	-7.87E-04	4.87E-03	-9.52E-03	4.78E-04	-5.84E-03	-1.44E-04	2.75E-03	5.18E-04	2.81E-03	-1.67E-03	-1.43E-03	-1.61E-04	-2.38E-04
FS-1802-7 Top.jpg		1.90E-03	1.90E-02	-5.08E-03	-9.41E-04	5.59E-03	-1.44E-02	2.41E-03	5.93E-04	2.57E-03	8.65E-03	-1.01E-02	-6.05E-03	-9.87E-03	-3.57E-03	2.04E-03	-3.48E-04	3.72E-03	7.58E-04	-1.31E-04	-8.89E-04	1.83E-04	7.93E-04	1.86E-04	-1.74E-03
FS-1803-1 Top.jpg	male	5.48E-03	2.74E-03	2.88E-03	1.25E-02	-2.10E-02	7.75E-03	2.95E-03	-1.37E-02	-5.91E-03	-1.20E-03	1.14E-02	-2.43E-03	-1.13E-03	-5.50E-03	1.11E-03	2.80E-03	1.92E-03	1.23E-03	2.05E-03	2.12E-03	3.60E-04	-1.82E-03	5.15E-05	2.06E-05
FS-1803-2 Top.jpg		-1.60E-02	2.76E-03	2.88E-02	4.61E-03	-3.12E-03	-8.74E-03	4.47E-03	-4.38E-03	5.77E-03	8.66E-04	-1.53E-03	2.92E-03	7.44E-03	4.71E-03	3.34E-03	5.57E-04	1.80E-03	6.14E-04	-1.67E-03	4.46E-03	-2.30E-04	5.55E-05	1.46E-03	1.11E-03
FS-1803-3 Top.jpg	male	-2.28E-02	4.20E-03	-2.10E-02	1.72E-02	-1.61E-03	-1.74E-02	-6.54E-03	2.01E-03	8.04E-03	-7.20E-04	7.33E-04	9.81E-04	2.01E-03	-9.51E-04	-6.35E-03	3.23E-04	1.61E-03	1.53E-03	-3.68E-04	-1.04E-03	-1.11E-03	1.24E-03	-9.57E-04	-5.31E-04
FS-1803-4 Top.jpg		-1.36E-02	1.62E-04	1.31E-02	8.86E-03	1.03E-02	2.85E-03	2.67E-03	-3.04E-03	-9.22E-04	1.67E-03	3.06E-04	-2.46E-03	5.04E-03	4.40E-03	-6.48E-03	-2.99E-03	-1.65E-03	-2.08E-03	-3.19E-05	1.68E-03	1.99E-04	3.70E-04	-1.56E-03	-1.24E-03
FS-1803-5 Top.jpg	male	-1.30E-02	-4.62E-03	1.18E-02	1.26E-03	-1.20E-02	-2.09E-03	-7.31E-03	-5.90E-03	3.22E-03	-1.86E-03	-4.55E-03	5.53E-04	-1.89E-03	5.88E-03	1.83E-03	1.94E-03	-2.07E-03	-2.92E-03	-1.09E-03	-1.73E-03	9.12E-04	-3.09E-04	1.13E-03	-2.28E-03
FS-1803-6 Top.jpg		-8.25E-03	7.09E-03	2.43E-03	1.38E-02	-2.04E-03	4.46E-03	4.48E-03	4.63E-03	-1.22E-02	4.91E-03	-2.07E-03	-5.26E-03	-1.11E-02	7.57E-04	-5.14E-03	-5.66E-04	-2.28E-03	-2.05E-03	-2.64E-03	2.78E-04	1.14E-03	-2.17E-03	3.28E-04	1.50E-03
FS-1803-7 Top.jpg	male	1.12E-03	-1.38E-02	1.35E-02	1.58E-02	1.85E-02	-3.81E-03	6.28E-03	4.66E-03	-8.14E-03	-2.17E-03	9.83E-04	5.85E-03	-2.04E-03	-6.28E-03	-3.70E-03	5.84E-04	-1.13E-04	1.65E-04	-7.44E-04	1.58E-03	-1.16E-03	1.78E-03	7.54E-04	-2.62E-04
FS-1804-1 Top.jpg	female	1.66E-02	5.61E-03	-1.11E-02	1.11E-02	-4.42E-03	2.54E-03	-2.76E-03	-9.69E-04	-4.49E-03	-3.37E-03	-9.27E-04	2.47E-03	1.68E-06	5.82E-03	5.62E-03	-1.66E-03	6.04E-04	-4.16E-03	-8.28E-04	1.13E-03	-1.50E-03	4.72E-05	2.62E-03	-4.40E-04
FS-1804-2 Top.jpg	female	1.96E-03	5.21E-03	-5.96E-03	-5.76E-03	3.47E-03	2.06E-03	-2.17E-03	6.54E-03	-8.34E-05	-2.85E-03	4.36E-03	9.68E-03	-1.40E-03	-7.07E-04	2.32E-03	-1.18E-03	-2.68E-03	-3.44E-04	-3.04E-03	-7.38E-04	-3.76E-03	3.37E-04	1.38E-04	4.78E-04
FS-1804-3 Top.jpg	female	1.35E-02	1.10E-02	1.48E-03	-4.32E-03	-7.19E-03	-1.66E-03	6.92E-04	2.95E-03	-3.67E-03	7.19E-03	-3.20E-03	3.91E-03	-1.19E-03	-1.83E-03	3.26E-03	1.74E-03	3.24E-05	1.18E-03	1.20E-03	6.03E-04	-2.34E-04	9.91E-04	2.73E-04	-8.81E-04
FS-1804-4 Top.jpg	female	4.48E-03	3.34E-03	9.45E-03	4.50E-03	8.20E-03	3.37E-03	3.58E-03	5.14E-03	2.52E-03	-9.21E-03	-2.86E-03	4.03E-04	-5.79E-03	-1.69E-03	9.11E-04	-1.08E-03	-3.34E-03	-2.94E-03	3.74E-03	-4.64E-04	4.57E-05	-2.41E-03	-8.49E-04	-1.11E-03
FS-1804-5 Top.jpg		1.26E-02	1.35E-02	-6.73E-03	-7.37E-03	-2.82E-03	1.19E-03	4.80E-03	1.41E-03	3.32E-03	-5.65E-03	5.88E-04	-3.27E-03	-2.90E-03	3.25E-03	-1.13E-03	6.38E-04	1.66E-03	7.77E-04	5.35E-04	1.46E-03	-2.84E-03	1.31E-03	-7.70E-04	-1.09E-03
FS-1804-6 Top.jpg	male	7.94E-03	8.11E-03	1.25E-02	-6.26E-03	7.21E-03	-2.95E-03	-3.95E-03	8.56E-04	8.52E-03	1.52E-03	9.87E-03	-2.01E-03	-1.68E-03	4.00E-03	-1.48E-03	3.09E-03	-1.32E-03	-6.08E-04	-1.09E-03	-1.07E-03	-1.14E-03	1.19E-03	6.64E-04	4.47E-04
FS-1804-7 Top.jpg		7.66E-03	-4.53E-03	3.56E-03	-9.71E-03	1.90E-03	-3.74E-04	-7.25E-04	4.48E-03	1.93E-04	5.46E-03	2.90E-03	4.27E-05	-1.37E-03	-2.03E-04	-1.64E-04	-5.56E-05	-1.60E-03	-2.14E-03	-7.09E-05	2.54E-03	-2.77E-04	7.71E-04	7.93E-04	-6.50E-05
FS-1804-8 Top.jpg	female	1.55E-02	2.73E-02	1.87E-03	-1.05E-03	-1.76E-03	9.22E-05	4.08E-03	-1.77E-04	4.78E-03	2.85E-04	2.92E-03	1.68E-03	-1.71E-03	3.89E-04	-1.80E-05	-2.00E-03	7.10E-03	8.63E-04	-4.70E-04	-7.59E-04	4.74E-04	-2.71E-03	-4.95E-04	3.96E-04
FS-1804-9 Top.jpg		1.79E-02	6.11E-03	3.67E-03	1.71E-03	-3.44E-03	5.19E-03	-1.09E-02	5.84E-04	1.06E-02	-3.12E-03	3.46E-03	7.03E-03	-5.76E-03	-2.05E-03	-5.28E-04	-8.83E-04	-2.94E-03	1.70E-03	-3.60E-04	1.85E-03	-3.57E-04	1.06E-03	-1.46E-03	-8.33E-04
FS-1805-1 Top.jpg	male	-9.22E-03	1.88E-03	-3.47E-03	-9.84E-03	-6.57E-03	-4.73E-05	1.33E-02	6.68E-03	-5.53E-03	4.92E-03	-1.27E-03	3.17E-03	5.12E-03	-2.30E-03	2.18E-03	4.36E-03	-1.20E-03	-2.92E-03	-3.43E-03	1.87E-03	1.54E-04	4.75E-04	-1.95E-03	-6.40E-04
FS-1805-2 Top.jpg	male	-1.81E-02	1.74E-02	2.44E-03	-1.05E-02	-7.63E-03	1.68E-02	-1.10E-02	4.48E-03	-3.54E-03	-6.45E-04	-1.06E-03	-6.40E-03	1.78E-03	-4.29E-03	-1.02E-04	-2.32E-03	-4.71E-03	3.47E-03	-1.48E-03	1.03E-03	2.49E-03	1.13E-04	2.18E-03	-1.98E-04
FS-1805-3 Top.jpg	female	-4.14E-03	5.79E-03	3.66E-03	-2.04E-03	-3.85E-03	-2.79E-03	1.11E-02	1.21E-02	-6.38E-03	1.40E-03	6.52E-03	2.54E-03	-8.71E-04	-1.49E-03	1.64E-03	2.90E-03	-1.38E-03	1.99E-03	3.89E-03	-3.30E-03	-9.24E-04	8.20E-04	7.22E-04	1.26E-04
FS-1805-4 Top.jpg	female	1.47E-02	1.20E-02	4.51E-03	3.03E-03	-5.25E-03	-2.84E-03	-3.82E-03	6.09E-03	-9.07E-03	5.62E-03	-5.48E-03	9.89E-04	6.96E-03	1.72E-03	-2.02E-03	-1.11E-03	-6.28E-04	-2.33E-05	2.61E-04	-7.38E-04	-2.81E-04	-1.94E-03	9.49E-04	1.25E-03
FS-1805-5 Top.jpg	male	1.91E-02	1.89E-02	-8.90E-03	4.22E-03	2.57E-03	2.01E-03	5.82E-03	-2.87E-03	-1.39E-03	3.13E-03	4.22E-03	-1.91E-03	2.66E-03	2.87E-03	2.01E-03	-2.00E-03	-3.70E-04	1.57E-03	-5.36E-03	-6.60E-04	3.36E-03	1.42E-03	-1.50E-03	2.92E-04
FS-1807-1 Top.jpg	female	-2.70E-02	-2.60E-04	-2.12E-03	2.80E-03	-4.33E-03	1.50E-03	-9.07E-03	2.89E-03	4.16E-03	4.61E-03	-5.38E-03	-1.65E-03	3.36E-04	-5.83E-04	3.15E-03	-4.59E-04	1.53E-03	-2.53E-03	-5.18E-05	-3.39E-03	-2.87E-03	-3.28E-03	-1.05E-03	1.06E-03
FS-1807-2 Top.jpg	female	-1.63E-03	-2.39E-03	-6.44E-04	-5.21E-03	-2.00E-04	2.98E-03	-5.47E-03	-8.20E-03	-3.85E-03	6.23E-03	-2.55E-03	4.60E-03	-3.12E-03	-1.41E-03	-2.02E-03	2.35E-03	2.05E-03	5.94E-03	5.68E-04	-1.53E-03	2.30E-04	1.70E-03	1.27E-03	-2.81E-04
FS-1807-3 Top.jpg		-1.40E-02	-1.30E-02	-1.14E-02	3.59E-03	1.51E-03	2.68E-03	-1.39E-02	5.56E-03	-6.91E-03	7.58E-04	-2.30E-03	4.24E-03	1.30E-03	7.93E-03	-5.93E-03	1.41E-03	-8.20E-05	3.60E-03	2.03E-03	-2.62E-05	6.76E-04	-3.70E-04	7.94E-04	-1.19E-03
FS-1807-4 Top.jpg	female	-2.52E-02	6.39E-03	1.11E-02	5.33E-03	-3.13E-03	-5.26E-03	-8.30E-03	7.63E-03	-2.24E-03	-4.41E-03	2.31E-03	-9.19E-04	1.75E-03	1.40E-05	4.48E-03	3.22E-03	2.52E-03	3.51E-03	-1.79E-03	3.72E-04	8.89E-04	-9.61E-04	-2.79E-03	6.62E-04
FS-1807-5 Top.jpg		-9.21E-03	-2.51E-02	2.19E-02	4.58E-03	-4.30E-03	4.25E-04	1.82E-03	-5.95E-03	1.04E-03	-2.64E-03	5.38E-03	-1.26E-03	-2.51E-03	3.70E-06	2.66E-03	-3.74E-03	2.79E-03	3.49E-03	-2.61E-03	-3.08E-03	-3.26E-03	-1.71E-04	1.42E-03	-4.29E-04
FS-1809-3 Top.jpg		-1.76E-03	-1.27E-02	-2.36E-02	3.12E-04	1.32E-02	-2.15E-03	4.77E-03	1.01E-03	1.13E-02	2.32E-04	1.07E-03	2.47E-03	-3.26E-03	1.32E-03	3.00E-03	-2.24E-03	-2.39E-03	3.16E-03	-3.57E-03	1.04E-03	1.53E-03	-2.66E-03	2.16E-03	1.55E-03
GLS-1808-1 Top.jpg	female	9.53E-03	-3.13E-02	-3.30E-03	-8.10E-03	2.71E-03	-5.27E-04	5.12E-03	1.37E-02	9.89E-03	8.96E-03	4.00E-03	-1.94E-03	6.41E-03	-2.33E-03	6.85E-04	1.48E-03	1.85E-03	9.93E-04	2.47E-03	-2.14E-04	2.86E-03	-1.36E-03	1.01E-03	-7.53E-04
GLS-1808-2 Top.jpg	female	2.51E-02	-1.73E-02	-9.10E-03	5.21E-04	-3.11E-03	7.59E-03	-7.62E-03	-4.28E-03	-2.56E-03	-2.61E-04	-2.46E-03	1.52E-03	3.47E-03	-4.31E-03	-2.16E-03	-5.20E-04	-5.36E-04	-2.41E-03	1.15E-04	-5.10E-04	-1.04E-03	-7.17E-04	-1.13E-04	9.47E-04
GLS-1808-3 Top.jpg	female	1.06E-02	-1.20E-02	-1.10E-02	2.81E-03	5.38E-05	9.77E-04	5.74E-03	9.57E-03	-1.11E-02	-1.19E-02	-4.81E-03	2.04E-04	8.96E-04	3.51E-03	2.89E-03	-4.26E-03	2.96E-03	2.97E-03	-5.86E-04	2.29E-04	-5.18E-04	1.47E-03	-1.14E-03	5.45E-04
GLS-1808-4 Top.jpg	female	4.65E-03	-2.37E-02	5.21E-03	-8.19E-03	-2.23E-03	5.64E-03	-1.35E-02	3.55E-03	2.70E-04	5.33E-04	5.70E-04	1.84E-03	-4.62E-03	-3.67E-03	-3.35E-03	2.80E-03	7.05E-03	-4.25E-03	-3.61E-03	2.43E-03	2.54E-03	5.79E-04	-1.27E-03	7.44E-05
GLS-1808-5 Top.jpg	female	7.61E-03	-1.55E-02	-2.35E-03	-4.30E-03	-4.16E-03	5.65E-03	-3.79E-05	6.94E-03	3.39E-03	-1.31E-02	-2.44E-03	-1.36E-02	1.42E-03	6.58E-04	-3.86E-04	-7.90E-04	3.44E-03	4.27E-04	6.89E-04	3.64E-04	2.55E-04	1.75E-03	7.19E-04	1.61E-04
GLS-1808-6 Top.jpg		2.14E-02	-3.48E-02	-1.37E-03	-2.32E-04	-9.30E-05	-1.86E-03	-5.27E-04	-8.94E-03	-3.22E-03	3.28E-03	-5.61E-03	2.37E-03	-4.57E-04	1.36E-03	4.78E-03	2.13E-03	-3.38E-03	1.32E-03	-2.55E-04	-1.28E-03	-4.03E-04	-2.42E-03	-2.42E-03	-5.87E-04
GLS-1809-1 Top.jpg		-3.78E-03	1.06E-02	-7.36E-04	-1.13E-02	9.07E-03	1.45E-02	2.94E-03	-8.91E-03	3.38E-05	-3.60E-03	-1.42E-03	2.01E-03	-3.24E-04	1.61E-03	1.71E-03	2.62E-03	2.81E-03	-1.72E-03	6.89E-04	-3.37E-03	1.55E-03	-4.31E-05	1.47E-04	-9.03E-04
GLS-1809-2 Top.jpg		-3.34E-02	-4.86E-03	-1.24E-02	1.31E-03	2.40E-02	1.39E-02	8.47E-03	-1.01E-02	-2.25E-03	6.47E-04	4.34E-03	-7.65E-04	-8.96E-04	-1.80E-03	2.10E-04	2.60E-03	2.37E-03	-7.70E-04	4.25E-04	-1.14E-04	-6.51E-05	-1.66E-04	2.49E-04	6.46E-04
GLS-1810-1 Top.jpg	male	2.28E-02	1.58E-02	7.09E-03	4.59E-03	1.06E-02	-7.27E-03	-3.55E-03	-6.98E-03	3.99E-03	-1.10E-02	-9.62E-03	2.68E-03	2.94E-03	-2.64E-03	-2.49E-03	8.55E-03	-1.55E-03	4.27E-04	3.01E-04	-3.10E-04	2.24E-03	-8.47E-05	1.07E-03	1.82E-03
GLS-1810-2 Top.jpg	male	3.77E-03	1.70E-02	6.69E-03	-1.05E-02	1.52E-02	1.07E-03	-5.26E-03	8.01E-03	-3.25E-03	-1.56E-03	4.87E-03	-8.45E-04	2.83E-03	1.99E-03	-7.34E-04	1.65E-03	1.68E-03	-8.12E-04	3.05E-03	1.64E-03	-2.06E-03	-3.42E-03	5.94E-05	-1.01E-03
GLS-1810-3 Top.jpg		2.25E-02	3.35E-03	-1.69E-03	1.13E-02	7.31E-03	-1.79E-03	-5.44E-03	-6.13E-03	-2.81E-04	4.87E-03	7.24E-03	-4.98E-03	4.28E-03	-2.24E-03	-1.22E-03	-5.27E-03	-2.67E-03	1.53E-03	-3.64E-04	4.58E-04	-2.89E-05	-6.58E-04	-5.84E-04	-2.32E-03
GLS-1810-4 Top.jpg	female	-4.19E-03	-6.13E-04	8.85E-03	-6.21E-03	1.10E-02	-4.20E-03	-8.34E-03	1.10E-03	-3.29E-03	1.68E-03	1.32E-03	-4.72E-03	-2.84E-03	4.22E-03	5.88E-03	-9.01E-04	-4.42E-03	1.40E-03	7.84E-04	-1.14E-03	2.41E-03	2.05E-03	-1.35E-03	9.81E-04
